# Supplementary material for: DNA methylation-based classification of sinonasal tumors
Source: Nat Commun. 2022 Nov 28;13:7148. doi: 10.1038/s41467-022-34815-3 (PMC9705411; doi:10.1038/s41467-022-34815-3)
Supplement: Supplementary file 5 — Supplementary Data 1 [file 41467_2022_34815_MOESM5_ESM.xlsx]

## Sheet: Tabelle1
Methylation class	Methylation class abbreviation	Cases	Median age (range)	Male:female (ratio)	Conventional histopathological diagnosis	Class description	Related publication	Color code
Adenoid cystic carcinoma	ACC	25	61,5 (41 - 75)	16:9 (1.8)	Adenoid cystic carcinoma (13/25; 52 %) Sinonasal undifferentiated carcinoma (7/25; 28 %) Poorly differentiated carcinoma (3/25; 12 %) Adenocarcinoma, non-intestinal type (2/25; 8 %)	This methylation class contains a heterogenous group of conventional diagnoses, highly enriched by adenoid cystic carcinomas. Histopathological and molecular reevaluation of tumors that have been assigned to this methylation class regularly revealed subtle glandular features as well as MYB translocations in the majority of specimens, which are otherwise a frequent observation in adenoid cystic ca…	Dogan et al., Mod Pathol 2019 Capper et al., Nature 2018 Capper et al., Acta Neuropathol 2018	#FFEDA0
Adenocarcinoma	ADC	38	63 (45 - 82)	33:3 (11.6)	Adenocarcinoma (38/38; 100 %)	This methylation class exclusively comprises sinonasal adenocarcinomas, most commonly of the intestinal type. These tumors have been reported to be frequently related to wood dust exposure. (Leivo et al., Head Neck Pathol 2017) Loss of chromosome 18q (79 %) and 8p (76 %) are recurrent events in the ADC class.	none	#FED976
Alveolar rhabdomyosarcoma	ALV RMS	8	30 (5 - 74)	4:4 (1)	Alveolar rhabdomyosarcoma (8/8; 100 %)	This methylation class exclusively comprises alveolar rhabdomyosarcomas. Most tumors are associated with PAX3-FOXO1 or PAX7-FOXO1 gene fusions (Galili et al., Nat Genet 1993; Davis et al., Cancer Res 1994). Whole-arm losses are common, involving chromosome 4q, 6q, 7q, 10q and 14q in up to 50 % of cases.	Koelsche et al., Nature Comm 2021	#BAE4B3
Craniopharyngioma	CPH	21	48,5 (3 - 69)	11:10 (1.1)	Adamantinomatous craniopharyngioma (10/21; 48 %) Papillary craniopharyngioma (11/21; 52 %)	This methylation class includes both papillary and adamantinomatous craniopharyngiomas, which were combined into one group for this classifier version. Copy number profiles are usually flat.	Capper et al., Nature 2018	#FEB24C
Control tissue	CTRL	8	NA	7:1 (7)	Normal sinonasal tissue (8/8; 100 %)	This control methylation class exclusively contains normal tissue of the paranasal sinus with light to moderate chronic inflammation. It is intended as a control class to identify samples with low tumor cell content.	none	#EB689F
Embryonal rhabdomyosarcoma	EMB RMS	10	NA	7:3 (2.3)	Embryonal rhabdomyosarcoma (10/10)	This methylation class exclusively contains embryonal rhabdomyosarcomas. Chromosomal whole arm alterations are common, most frequently involving gains of chromosome 8q (up to 80 %, according to Koelsche et al., Nature Comm 2021).	Koelsche et al., Nature Comm 2021	#74C476
Ewing's sarcomas	EWS	12	16,5 (8 - 28)	7:5 (1.4)	Ewing's sarcoma (12/12; 100 %)	This methylation class exclusively comprises Ewing's sarcomas. Most tumors harbor EWSR1-FLI1 gene fusions, which can sometimes be identified by a narrow los in detailed copy number profiles of the EWSR1gene locus.	Capper et al., Nature 2018 Koelsche et al., Nature Comm 2021	#31A354
Lymphoepithelial carcinoma	LECA	18	46 (35 - 71)	15:3 (5)	Lymphoepithelial carcinoma (16/16; 100 %)	This methylation class exclusively comprises lymphoepithelial carcinomas. This methylation class is closely related to squamous cell carcinomas and is associated with Epstein-Barr virus (EBV) infection and prominent chronic inflammation. Due to the dense immune infiltrate, the tumor cell content of these samples can be comparably low. EBV infection usually leads to a CpG island hypermethylation p…	none	#FD8D3C
Merkel-cell carcinoma (neuroendocrine carcinoma of the skin)	MCC	10	77,5 (61 - 97)	4:6 (0.7)	Merkel-cell carcinoma (10/10; 100 %)	This methylation class exclusively comprises Merkel-cell carcinomas. These tumors are agressive skin cancers with neuroendocrine differentiation. They do not originate from the nasal cavity or the paranasal sinus, but larger tumors arising in the covering skin can infiltrate these structures. They were included as a clear neuroendocrine reference class. Copy number profiles are rather unspecific …	none	#BDD7E7
Mucosal melanoma	MELA	21	70 (43 - 90)	13:8 (1.6)	Mucosal melanoma (21/21; 100 %)	This methylation class exclusively comprises mucosal melanomas. The global DNA methylation profile of mucosal melanomas is very similar to cutaneous melanomas, therefore the classification does not definitely rule out metastatic melanoma of the skin. Copy number profiles are usually complex, frequently including focal alterations such as amplification of the 11q13-14 gene locus (involving CCND1 o…	Jurmeister et al., J Pathol 2021	#6BAED6
Neuroendocrine carcinoma-like, IDH2 mutant	NEC-like IDH2	48	50 (30 - 87)	33:15 (2.2)	Sinonasal undifferentiated carcinoma (30/48; 63 %) Olfactory neuroblastoma (8/48; 17 %) Neuroendocrine carcinoma (8/48; 17 %) Adenocarcinoma, non-intestinal type (2/48; 4 %)	This methylation class exclusively comprises tumors with IDH2 R172 hotspot mutations which lead to a CpG island hypermethylation phenotype. Expression of classic neuroendocrine markes (e.g. Synaptophysin, Chromogranin, CD56) is variable, but all tumors that were included in this cohort were strongly positive for UCHL1. Similar to tumors from the NEC-like, SWI/SNF class, proteomic profiling indica…	Glöß et al., Am J Surg Pathol 2021	#86579E
Neuroendocrine carcinoma-like, SMARCA4/ARID1A enriched	NEC-like SMARCA4/ARID1A	33	58 (15 - 91)	21:12 (1.75)	Sinonasal undifferentiated carcinoma (14/33; 42 %) Olfactory neuroblastoma (7/33; 21 %) Neuroendocrine carcinoma (4/33; 12 %) Poorly differentiated carcinoma (3/33; 9 %) Squamous cell carcinoma (2/33; 6 %) Adenocarcinoma, non-intestinal type (3/33; 9 %)	This methylation class comprises tumors with variable neuroendocrine differentiation. While typical diagnostic markers such as Chromogranin A, Synaptophysin, CD56 and NSE regularly show only faint staining, other proteins associated with neurons or the diffuse neuroendocrine system (e.g. UCHL1, CRMP1) are strongly expressed. Similar to tumors from the NEC-like, IDH2 class, proteomic profiling ind…	Dogan et al., Mod Pathol 2019 Capper et al., Nature 2018 Capper et al., Acta Neuropathol 2018	#7F227C
NUT midline carcinoma	NUT	6	29 (29 - 29)	6:0 (-)	NUT midline carcinomas (6/6; 100 %)	This methylation class comprises NUT midline carcinoms. These tumors are rare squamous cell carcinoma variants that usually arise in the midline of the body and are characterized by translocations involving the NUTM1 gene. Copy number profiles are usually flat.	none	#FC4E2A
Olfactory neuroblastoma	ONB	57	59 (20 - 82)	26:31 (0.8)	Olfactory neuroblastoma (57/57; 100 %)	This methylation class exclusively comprises olfactory neuroblastomas. The vast majority of cases show whole arm alterations such loss of chromosome 1, 2, 3, 4, 8, 10 and 12.	Capper et al., Nature 2018 Capper et al., Acta Neuropathol 2018	#08519C
Pituitary adenoma	PIT AD	12	47 (28 - 61)	5:7 (0.71)	Pituitary adenoma (12/12; 100 %)	This control methylation class exclusively contains pituitary adenomas. It also includes tumors with higher mitotic activity, previously called atypical pituitary adenomas. Whole arm alterations can occur, but are usually not specific.	Capper et al., Nature 2018	#F5B2B9
Sinonasal glomangiopericytoma	GPC	7	65 (39 - 94)	6:1 (6)	Sinonasal glomangiopericytoma (7/7; 100 %)	This methylation class exclusively contains sinonasal glomangiopericytomas. This tumor entity is characterized by a unique histomorphological pattern with myoid cells arranged around blood vessels as well as CTNNB1 mutations. Copy number profiles are usually almost completely flat, but we observed loss of chromosome 6q in about 70 % of cases.	none	#006D2C
Squamous cell carcinoma	SCC	34	67 (35 - 87)	28:6 (4.6)	Squamous cell carcinoma (34/34; 100 %)	This methylation class exclusively comprises squamous cell carcinomas, both keratinizing and non-keratinizing. Some tumors can be related to human papillomavirus (HPV) infection, although these tumors do not represent a distinct methylation class in contrast to HPV-related head and neck squamous cell carcinoma. (Jurmeister et al., Science Transl Med 2019) This methylation class is also closely re…	none	#B10026
Sinonasal carcinoma, SMARCB1 altered	SMARCB1	27	53 (20 - 81)	13:14 (0.93)	Sinonasal undifferentiated carcinoma (18/27; 66,7 %) Atypical teratoid/rhabdoid tumor (7/27; 26 %) Neuroendocrine carcinoma (1/27; 4 %) Poorly differentiated carcinoma (1/27; 4 %)	This methylation class typically comprises tumors with inactivation or loss of the SMARCB1 gene, which is part of the SWI/SNF chromatin remoddeling complex. SMARCB1 deficieny leads to limited CpGs island hypermethylation. Copy number profiles are usually flat, but typically show focal loss of the SMARCB1 gene locus on chromosome 22, leading to subsequent loss of nuclear INI1 expression in immunoh…	Dogan et al., Mod Pathol 2019 Johann et al., Am J Surg Pathol 2018	#8C97C7
