# Supplementary material for: DNA methylation-based classification of sinonasal tumors
Source: Nat Commun. 2022 Nov 28;13:7148. doi: 10.1038/s41467-022-34815-3 (PMC9705411; doi:10.1038/s41467-022-34815-3)
Supplement: Supplementary file 6 — Supplementary Data 2 [file 41467_2022_34815_MOESM6_ESM.xlsx]

## Sheet: Tabelle1
Sample name	Related publicaton	Methylation class	Histological diagnosis	Exclude	Rationale for exclusion	Localization	Age range (years)	Sex	Follow-up time [months]	Survival status	Array barcode (idat)	Chiptype
Reference_set_1		SMARCB1	Neuroendocrine carcinoma			Nasal cavity	NA	female			9379086132_R01C02	450k
Reference_set_2		NEC-like SMARCA4/ARID1A enriched	Sinonasal undifferentiated carcinoma			NA	NA	male			9741950008_R03C01	450k
Reference_set_3		ALV RMS	Alveolar rhabdomyosarcoma			NA	NA	male			9878827235_R04C02	450k
Reference_set_4	Capper, Acta Neuropathol 2018	ACC	Adenoid cystic carcinoma			Paranasal sinus	NA	female			101231000003_R05C02	450k
Reference_set_5	Capper, Acta Neuropathol 2018	ADC	Adenocarcinoma			Nasal cavity	NA	male			101231000003_R06C02	450k
Reference_set_6		PIT AD	Pituitary adenoma			Sellar region	NA	male			9426021162_R04C01	450k
Reference_set_7		PIT AD	Pituitary adenoma			Sellar region	NA	male			9426021162_R01C01	450k
Reference_set_8	Capper, Nature 2018	PIT AD	Pituitary adenoma			Sellar region	20-30	male			9426021162_R02C01	450k
Reference_set_9	Capper, Nature 2018	PIT AD	Pituitary adenoma			Sellar region	30-40	female			9426021162_R01C02	450k
Reference_set_10	Capper, Nature 2018	PIT AD	Pituitary adenoma			Sellar region	30-40	male			9426021162_R03C01	450k
Reference_set_11		PIT AD	Pituitary adenoma			Sellar region	NA	female			9426021162_R06C01	450k
Reference_set_12		PIT AD	Pituitary adenoma			Sellar region	NA	female			9426021175_R01C01	450k
Reference_set_13	Capper, Nature 2018	PIT AD	Pituitary adenoma			Sellar region	50-60	female			9426021162_R04C02	450k
Reference_set_14	Capper, Nature 2018	PIT AD	Pituitary adenoma			Sellar region	60-70	female			9426021162_R05C02	450k
Reference_set_15	Capper, Nature 2018	PIT AD	Pituitary adenoma			Sellar region	40-50	male			9426021103_R05C02	450k
Reference_set_16	Capper, Nature 2018	PIT AD	Pituitary adenoma			Sellar region	50-60	female			9426021162_R05C01	450k
Reference_set_17	Capper, Nature 2018	PIT AD	Pituitary adenoma			Sellar region	50-60	female			9426021162_R03C02	450k
Reference_set_18	Capper, Nature 2018	CPH	Craniopharyngioma			Sellar region	30-40	female			9296930031_R05C02	450k
Reference_set_19	Capper, Nature 2018	CPH	Craniopharyngioma			Sellar region	10-20	female			9407201032_R06C02	450k
Reference_set_20	Capper, Nature 2018	CPH	Craniopharyngioma			Sellar region	30-40	male			9007225017_R05C01	450k
Reference_set_21	Capper, Nature 2018	CPH	Craniopharyngioma			Sellar region	50-60	female			9305651037_R04C02	450k
Reference_set_22	Capper, Nature 2018	CPH	Craniopharyngioma			Sellar region	30-40	male			9007225026_R01C01	450k
Reference_set_23	Capper, Nature 2018	CPH	Craniopharyngioma			Sellar region	50-60	male			9296930094_R04C02	450k
Reference_set_24	Capper, Nature 2018	CPH	Craniopharyngioma			Sellar region	40-50	female			9296930094_R05C02	450k
Reference_set_25	Capper, Nature 2018	CPH	Craniopharyngioma			Sellar region	50-60	female			9305216208_R06C02	450k
Reference_set_26	Capper, Nature 2018	CPH	Craniopharyngioma			Sellar region	60-70	female			9305216209_R01C01	450k
Reference_set_27	Capper, Nature 2018	CPH	Craniopharyngioma			Sellar region	20-30	female			9305216209_R01C02	450k
Reference_set_28	Capper, Nature 2018	CPH	Craniopharyngioma			Sellar region	50-60	male			9305216209_R04C01	450k
Reference_set_29	Capper, Nature 2018	CPH	Craniopharyngioma			Sellar region	00-10	male			9407201033_R01C01	450k
Reference_set_30	Capper, Nature 2018	CPH	Craniopharyngioma			Sellar region	40-50	female			9305651037_R02C02	450k
Reference_set_31	Capper, Nature 2018	CPH	Craniopharyngioma			Sellar region	50-60	male			9296930031_R06C02	450k
Reference_set_32	Capper, Nature 2018	CPH	Craniopharyngioma			Sellar region	40-50	male			9296930089_R06C02	450k
Reference_set_33	Capper, Nature 2018	CPH	Craniopharyngioma			Sellar region	40-50	male			9296930094_R01C01	450k
Reference_set_34	Capper, Nature 2018	CPH	Craniopharyngioma			Sellar region	50-60	male			9296930094_R02C02	450k
Reference_set_35	Capper, Nature 2018	CPH	Craniopharyngioma			Sellar region	50-60	male			9296930094_R03C02	450k
Reference_set_36	Capper, Nature 2018	CPH	Craniopharyngioma			Sellar region	50-60	female			9296930094_R06C02	450k
Reference_set_37	Capper, Nature 2018	CPH	Craniopharyngioma			Sellar region	00-10	female			9305651095_R06C02	450k
Reference_set_38	Capper, Nature 2018	EWS	Ewing's sarcoma			NA	00-10	male			9968646165_R03C02	450k
Reference_set_39	Capper, Nature 2018	EWS	Ewing's sarcoma			NA	20-30	male			10006823143_R04C02	450k
Reference_set_40	Capper, Nature 2018	EWS	Ewing's sarcoma			NA	10-20	male			9533774067_R04C02	450k
Reference_set_41	Capper, Nature 2018	EWS	Ewing's sarcoma			NA	10-20	male			9878820009_R06C02	450k
Reference_set_42	Capper, Nature 2018	EWS	Ewing's sarcoma			NA	10-20	female			9553932123_R05C02	450k
Reference_set_43	Capper, Nature 2018	EWS	Ewing's sarcoma			NA	10-20	female			9533774024_R01C02	450k
Reference_set_44	Capper, Nature 2018	EWS	Ewing's sarcoma			NA	10-20	male			9376561024_R01C01	450k
Reference_set_45	Capper, Nature 2018	EWS	Ewing's sarcoma			NA	10-20	female			9829119119_R04C02	450k
Reference_set_46	Capper, Nature 2018	EWS	Ewing's sarcoma			NA	20-30	male			9376538153_R06C02	450k
Reference_set_47	Capper, Nature 2018	EWS	Ewing's sarcoma			NA	20-30	female			10005839017_R06C01	450k
Reference_set_48	Capper, Acta Neuropathol 2018	ONB	Olfactory neuroblastoma			Nasal cavity	10-20	male			9283265153_R03C02	450k
Reference_set_49	Capper, Acta Neuropathol 2018	ONB	Olfactory neuroblastoma			Paranasal sinus	30-40	male			9007225163_R03C01	450k
Reference_set_50	Capper, Acta Neuropathol 2018	ONB	Olfactory neuroblastoma			Nasal cavity	40-50	male			200091640051_R05C01	450k
Reference_set_51	Capper, Acta Neuropathol 2018	ONB	Olfactory neuroblastoma			Nasal cavity	20-30	male			9741950120_R01C01	450k
Reference_set_52	Capper, Acta Neuropathol 2018	ONB	Olfactory neuroblastoma			Nasal cavity	60-70	female			9878827221_R05C01	450k
Reference_set_53	Capper, Acta Neuropathol 2018	ONB	Olfactory neuroblastoma			Paranasal sinus, base of skull	50-60	female			9376561042_R05C01	450k
Reference_set_54	Capper, Acta Neuropathol 2018	ONB	Olfactory neuroblastoma			Nasal cavity, base of skull	40-50	male			9444375028_R05C01	450k
Reference_set_55	Capper, Acta Neuropathol 2018	ONB	Olfactory neuroblastoma			Nasal cavity	40-50	female			9878827235_R03C02	450k
Reference_set_56	Capper, Acta Neuropathol 2018	ONB	Olfactory neuroblastoma			Nasal cavity	50-60	female			9878827235_R01C02	450k
Reference_set_57	Capper, Acta Neuropathol 2018	ONB	Olfactory neuroblastoma			Nasal cavity	30-40	male			9878827221_R01C02	450k
Reference_set_58	Capper, Acta Neuropathol 2018	ONB	Olfactory neuroblastoma			Nasal cavity	30-40	female			9878827235_R06C01	450k
Reference_set_59	Capper, Acta Neuropathol 2018	ONB	Olfactory neuroblastoma			NA	80-90	female			9297949139_R06C01	450k
Reference_set_60	Capper, Acta Neuropathol 2018	ONB	Olfactory neuroblastoma			NA	70-80	female			9297949139_R04C01	450k
Reference_set_61	Capper, Acta Neuropathol 2018	ONB	Olfactory neuroblastoma			Nasal cavity	30-40	female			9878827221_R02C02	450k
Reference_set_62	Capper, Acta Neuropathol 2018	ONB	Olfactory neuroblastoma			Nasal cavity, paranasal sinus, base of skull	70-80	female			9422491056_R04C01	450k
Reference_set_63	Capper, Acta Neuropathol 2018	ONB	Olfactory neuroblastoma			Nasal cavity	60-70	female			9721366150_R01C02	450k
Reference_set_64	Capper, Acta Neuropathol 2018	ONB	Olfactory neuroblastoma			Base of skull	70-80	male			9406921148_R04C02	450k
Reference_set_65	Capper, Acta Neuropathol 2018	ONB	Olfactory neuroblastoma			Nasal cavity	60-70	male			9878827235_R05C01	450k
Reference_set_66	Capper, Acta Neuropathol 2018	ONB	Olfactory neuroblastoma			Paranasal sinus, base of skull, orbit	40-50	female			9422491056_R05C02	450k
Reference_set_67	Capper, Acta Neuropathol 2018	ONB	Olfactory neuroblastoma			Nasal cavity, base of skull	50-60	male			9444375028_R04C02	450k
Reference_set_68	Capper, Acta Neuropathol 2018	ONB	Olfactory neuroblastoma			Paranasal sinus, base of skull	20-30	female			200091640050_R05C02	450k
Reference_set_69	Capper, Acta Neuropathol 2018	ONB	Olfactory neuroblastoma			Nasal cavity, paranasal sinus, base of skull	70-80	female			9422491056_R01C02	450k
Reference_set_70	Capper, Acta Neuropathol 2018	ONB	Olfactory neuroblastoma			Nasal cavity, base of skull	30-40	male			200091640051_R06C01	450k
Reference_set_71	Capper, Acta Neuropathol 2018	ONB	Olfactory neuroblastoma			Nasal cavity, base of skull	70-80	male			200091640051_R01C02	450k
Reference_set_72	Capper, Acta Neuropathol 2018	ONB	Olfactory neuroblastoma			Nasal cavity, base of skull	60-70	female			200091640051_R03C02	450k
Reference_set_73	Capper, Acta Neuropathol 2018	ONB	Olfactory neuroblastoma			Nasal cavity, base of skull	70-80	male			200091640051_R04C02	450k
Reference_set_74	Capper, Acta Neuropathol 2018	ONB	Olfactory neuroblastoma			Nasal cavity, base of skull	70-80	female			200091640051_R01C01	450k
Reference_set_75	Capper, Acta Neuropathol 2018	ONB	Olfactory neuroblastoma			Nasal cavity, base of skull	50-60	male			200091640051_R04C01	450k
Reference_set_76	Capper, Acta Neuropathol 2018	ONB	Olfactory neuroblastoma			Base of scull	50-60	female			9007225064_R02C02	450k
Reference_set_77	Capper, Acta Neuropathol 2018	ONB	Olfactory neuroblastoma			Base of scull	50-60	male			9741950120_R02C01	450k
Reference_set_78	Capper, Acta Neuropathol 2018	ONB	Olfactory neuroblastoma			Base of scull	40-50	female			9741950120_R01C02	450k
Reference_set_79	Capper, Acta Neuropathol 2018	ONB	Olfactory neuroblastoma			Base of scull	40-50	female			9533774041_R01C02	450k
Reference_set_80	Capper, Acta Neuropathol 2018	ONB	Olfactory neuroblastoma			Base of scull	60-70	female			9741950120_R04C02	450k
Reference_set_81	Capper, Acta Neuropathol 2018	ONB	Olfactory neuroblastoma			Base of scull	40-50	female			9741950120_R02C02	450k
Reference_set_82	Capper, Acta Neuropathol 2018	ONB	Olfactory neuroblastoma			Base of scull	60-70	male			9721366135_R03C02	450k
Reference_set_83	Capper, Acta Neuropathol 2018	ONB	Olfactory neuroblastoma			Base of scull	40-50	male			9741950120_R06C01	450k
Reference_set_84	Capper, Acta Neuropathol 2018	ONB	Olfactory neuroblastoma			Base of scull	50-60	female			9741950120_R05C02	450k
Reference_set_85	Capper, Acta Neuropathol 2018	ONB	Olfactory neuroblastoma			Lymph node cervical	50-60	male			9422491056_R03C02	450k
Reference_set_86	Capper, Acta Neuropathol 2018	ONB	Olfactory neuroblastoma			Base of scull	60-70	male			9741950111_R05C02	450k
Reference_set_87	Capper, Acta Neuropathol 2018	ONB	Olfactory neuroblastoma			Nasal cavity	70-80	male			9741950120_R03C02	450k
Reference_set_88	Capper, Acta Neuropathol 2018	ONB	Olfactory neuroblastoma			Base of scull	70-80	male			9741950120_R04C01	450k
Reference_set_89	Capper, Acta Neuropathol 2018	NEC-like SMARCA4/ARID1A enriched	Olfactory neuroblastoma			Base of scull	60-70	male			9007225163_R02C01	450k
Reference_set_90	Capper, Acta Neuropathol 2018	None	Olfactory neuroblastoma	Noise	Noise point	Nasal cavity, paranasal sinus	30-40	male			9878827221_R03C01	450k
Reference_set_91	Capper, Acta Neuropathol 2018	None	Olfactory neuroblastoma	Noise	Noise point	Paranasal sinus, base of skull	30-40	male			9422491056_R02C02	450k
Reference_set_92	Capper, Acta Neuropathol 2018	NEC-like SMARCA4/ARID1A enriched	Olfactory neuroblastoma			Base of scull	30-40	male			9407201027_R06C02	450k
Reference_set_93	Capper, Acta Neuropathol 2018	NEC-like SMARCA4/ARID1A enriched	Olfactory neuroblastoma			Base of scull	60-70	female	10.0	Lost to follow-up	9878827235_R03C01	450k
Reference_set_94		NEC-like SMARCA4/ARID1A enriched	Sinonasal undifferentiated carcinoma			Nasal cavity	60-70	male	3.1	Lost to follow-up	203665620020_R08C01	EPIC
Reference_set_95	Capper, Acta Neuropathol 2018	NEC-like SMARCA4/ARID1A enriched	Olfactory neuroblastoma			Nasal cavity, base of scull	10-20	male			9878827235_R01C01	450k
Reference_set_96	Capper, Acta Neuropathol 2018	ONB	Olfactory neuroblastoma			Nasal cavity	80-90	male			9878827235_R02C01	450k
Reference_set_97	Capper, Acta Neuropathol 2018	None	Olfactory neuroblastoma	Noise	Noise point	Nasal cavity, base of skull	00-10	male			9878827235_R02C02	450k
Reference_set_98	Capper, Acta Neuropathol 2018	ONB	Olfactory neuroblastoma			Paranasal sinus, base of skull	70-80	female			9878827221_R02C01	450k
Reference_set_99	Capper, Acta Neuropathol 2018	NEC-like SMARCA4/ARID1A enriched	Olfactory neuroblastoma			Paranasal sinus, base of skull	60-70	male			9297949139_R02C01	450k
Reference_set_100	Capper, Acta Neuropathol 2018	None	Olfactory neuroblastoma	Noise	Noise point	Base of scull	30-40	male			9422491056_R06C01	450k
Reference_set_101	Capper, Acta Neuropathol 2018	ONB	Olfactory neuroblastoma			Nasal cavity, paranasal sinus	40-50	female			9878827235_R04C01	450k
Reference_set_102	Capper, Acta Neuropathol 2018	SCC	Squamous cell carcinoma			k. A.	NA	male			101231000003_R03C02	450k
Reference_set_103	Capper, Acta Neuropathol 2018	SCC	Squamous cell carcinoma			Nasal cavity, base of skull	NA	male			101231000003_R01C02	450k
Reference_set_104	Capper, Acta Neuropathol 2018	SCC	Squamous cell carcinoma			Nasal cavity, base of skull	NA	male			101231000003_R02C02	450k
Reference_set_105	Capper, Acta Neuropathol 2018	SCC	Squamous cell carcinoma			Nasal cavity, base of skull	NA	male			101231000003_R04C02	450k
Reference_set_106	Capper, Acta Neuropathol 2018	NEC-like SMARCA4/ARID1A enriched	Sinonasal undifferentiated carcinoma			NA	NA	male			101231000005_R03C01	450k
Reference_set_107	Capper, Acta Neuropathol 2018	NEC-like IDH2	Olfactory neuroblastoma			NA	40-50	female	11	Lost to follow-up	9007225064_R05C02	450k
Reference_set_108	Capper, Acta Neuropathol 2018	NEC-like IDH2	Olfactory neuroblastoma			Paranasal sinus, base of skull	50-60	male			9376561042_R05C02	450k
Reference_set_109	Capper, Acta Neuropathol 2018	NEC-like IDH2	Olfactory neuroblastoma			NA	NA	male			9376561042_R02C02	450k
Reference_set_110	Capper, Acta Neuropathol 2018	NEC-like IDH2	Olfactory neuroblastoma			NA	50-60	male			9297949139_R05C01	450k
Reference_set_111	Capper, Acta Neuropathol 2018	NEC-like IDH2	Olfactory neuroblastoma			Base of scull	60-70	male			3998568089_R06C01	450k
Reference_set_112	Capper, Acta Neuropathol 2018	NEC-like IDH2	Neuroendocrine carcinoma			Paranasal sinus, orbit	30-40	male			200400320148_R04C01	450k
Reference_set_113	Capper, Acta Neuropathol 2018	NEC-like IDH2	Olfactory neuroblastoma			Nasal cavity, base of skull	50-60	male	87.8	Lost to follow-up	200091640051_R02C02	450k
Reference_set_114	Capper, Acta Neuropathol 2018	NEC-like IDH2	Olfactory neuroblastoma			Nasal cavity, base of skull	40-50	male	17.8	Dead of disease	200091640051_R02C01	450k
Reference_set_115	Koelsche, Nature Comm 2021	EMB RMS	Embryonal rhabdomyosarcoma			NA	NA	female			8221932018_R06C02	450k
Reference_set_116	Koelsche, Nature Comm 2021	EMB RMS	Embryonal rhabdomyosarcoma			NA	NA	male			101231000026_R02C02	450k
Reference_set_117		ALV RMS	Alveolar rhabdomyosarcoma			NA	NA	female			202073190026_R02C01	EPIC
Reference_set_118		ALV RMS	Alveolar rhabdomyosarcoma			NA	NA	male			201364900021_R03C01	EPIC
Reference_set_119		NUT	NUT midline carcinoma			NA	NA	male			201533480032_R02C01	EPIC
Reference_set_120		NEC-like SMARCA4/ARID1A enriched	Sinonasal undifferentiated carcinoma			NA	NA	female			202081130129_R04C01	EPIC
Reference_set_121		ACC	Adenoid cystic carcinoma			Nasal cavity	70-80	male	47.4	Dead of disease	204339110053_R07C01	EPIC
Reference_set_122		ONB	Olfactory neuroblastoma			Base of scull	80-90	female			203774250115_R06C01	EPIC
Reference_set_123		None	Adenoid cystic carcinoma	Noise	Noise point	Nasal cavity	70-80	male	36.3	Dead of disease	204294120054_R07C01	EPIC
Reference_set_124		NEC-like SMARCA4/ARID1A enriched	Neuroendocrine carcinoma			Paranasal sinus	30-40	female			203748260047_R05C01	EPIC
Reference_set_125		ACC	Adenoid cystic carcinoma			Nasal cavity	40-50	male	9.0	Lost to follow-up	204384680077_R05C01	EPIC
Reference_set_126		ACC	Adenoid cystic carcinoma			Nasal cavity	50-60	female			204361720149_R04C01	EPIC
Reference_set_127		ACC	Adenoid cystic carcinoma			Paranasal sinus	40-50	male	29.2	Dead of disease	204390590085_R08C01	EPIC
Reference_set_128		NEC-like IDH2	Sinonasal undifferentiated carcinoma			Nasal cavity	NA	male	15	Lost to follow-up	203550300038_R07C01	EPIC
Reference_set_129		NEC-like SMARCA4/ARID1A enriched	Sinonasal undifferentiated carcinoma			Nasal cavity, orbit	70-80	male	58	Lost to follow-up	203244500145_R01C01	EPIC
Reference_set_130		ONB	Olfactory neuroblastoma			Base of scull	50-60	female			203774250115_R03C01	EPIC
Reference_set_131		None	Adenoid cystic carcinoma	Noise	Noise point	Nasal cavity	60-70	male	27.8	Lost to follow-up	204339110049_R04C01	EPIC
Reference_set_132		None	Adenoid cystic carcinoma	Noise	Noise point	Nasal cavity	50-60	male	21.6	Lost to follow-up	204339110049_R07C01	EPIC
Reference_set_133		None	Adenoid cystic carcinoma	Yes	Low tumor cell content	Nasal cavity	80-90	male	8.2	Lost to follow-up	204339110022_R07C01	EPIC
Reference_set_134		None	Neuroendocrine carcinoma	Noise	Noise point	Nasopharynx	40-50	female			203774250115_R05C01	EPIC
Reference_set_135		None	Adenoid cystic carcinoma	Yes	Low tumor cell content	Paranasal sinus	60-70	female	25.9	Dead of disease	204339300065_R04C01	EPIC
Reference_set_136	Dogan, Mod Pathol 2019	ADC	Adenocarcinoma			NA	NA	male			202292330043_R03C01	EPIC
Reference_set_137		ONB	Olfactory neuroblastoma			NA	NA	male			204384680076_R03C01	EPIC
Reference_set_138		ADC	Poorly differentiated adenocarcinoma, intestinal type			Nasal cavity	60-70	male			203740910032_R06C01	EPIC
Reference_set_139		ADC	Intermediate-grade adenocarcinoma			Nasal cavity	40-50	male			203774250115_R02C01	EPIC
Reference_set_140	Dogan, Mod Pathol 2019	NEC-like IDH2	Adenocarcinoma			Paranasal sinus	80-90	female			201496860086_R01C01	EPIC
Reference_set_141		ADC	Adenocarcinoma			Paranasal sinus	50-60	male	27.8	Lost to follow-up	204294120053_R08C01	EPIC
Reference_set_142		ADC	Adenocarcinoma			Paranasal sinus	60-70	male			204294120053_R05C01	EPIC
Reference_set_143		SCC	Squamous cell carcinoma			Paranasal sinus	70-80	female			203774250115_R07C01	EPIC
Reference_set_144		ADC	Adenocarcinoma, intenstinal type			Nasal cavity	50-60	male			203665620020_R05C01	EPIC
Reference_set_145		ADC	Adenocarcinoma, mucinous			Nasal cavity	NA	female			203550300110_R01C01	EPIC
Reference_set_146		ADC	Adenocarcinoma, intenstinal type			Nasal cavity	70-80	male	6.4	Dead of disease	203020900046_R03C01	EPIC
Reference_set_147		ADC	Adenocarcinoma			Paranasal sinus	60-70	female	64.4	Lost to follow-up	203020900046_R02C01	EPIC
Reference_set_148	Dogan, Mod Pathol 2019	NEC-like SMARCA4/ARID1A enriched	Adenocarcinoma			Nasal cavity	NA	male			202702230016_R02C01	EPIC
Reference_set_149		ALV RMS	Alveolar rhabdomyosarcoma			Dorsal base of nose	50-60	male	19.6	Dead of disease	204425710008_R05C01	EPIC
Reference_set_150		ALV RMS	Alveolar rhabdomyosarcoma			Other centers	30-40	female	27.8	Lost to follow-up	204425710008_R06C01	EPIC
Reference_set_151		ALV RMS	Alveolar rhabdomyosarcoma			NA	00-10	female	11.4	Lost to follow-up	204425710008_R07C01	EPIC
Reference_set_152		ALV RMS	Alveolar rhabdomyosarcoma			Other centers	70-80	female	0.8	Dead of disease	204425710008_R08C01	EPIC
Reference_set_153		ALV RMS	Alveolar rhabdomyosarcoma			fronto basal	10-20	male			202274990172_R08C01	EPIC
Reference_set_154	Johann, The American Journal of Surgical Pathology 2018	None	Atypical teratoid/rhabdoid tumor of the sella region	Noise	Noise point	Sellar region	NA	male			200925700161_R04C01	EPIC
Reference_set_155	Johann, The American Journal of Surgical Pathology 2018	SMARCB1	Atypical teratoid/rhabdoid tumor of the sella region			Sellar region	60-70	female	3	Dead of disease	200925700161_R03C01	EPIC
Reference_set_156	Johann, The American Journal of Surgical Pathology 2018	SMARCB1	Atypical teratoid/rhabdoid tumor of the sella region			Sellar region	40-50	female	4	Lost to follow-up	201194000006_R07C01	EPIC
Reference_set_157	Johann, The American Journal of Surgical Pathology 2018	SMARCB1	Atypical teratoid/rhabdoid tumor of the sella region			Sellar region	40-50	female	0	Dead of disease	201332340012_R04C01	EPIC
Reference_set_158	Johann, The American Journal of Surgical Pathology 2018	SMARCB1	Atypical teratoid/rhabdoid tumor of the sella region			Sellar region	20-30	female	119.9	Dead of disease	201194000006_R03C01	EPIC
Reference_set_159	Johann, The American Journal of Surgical Pathology 2018	SMARCB1	Atypical teratoid/rhabdoid tumor of the sella region			Sellar region	60-70	female	38	Lost to follow-up	201332340011_R05C01	EPIC
Reference_set_160		SMARCB1	Atypical teratoid/rhabdoid tumor of the sella region			Sellar region	30-40	male			203072530063_R02C01	EPIC
Reference_set_161		SMARCB1	Atypical teratoid/rhabdoid tumor of the sella region			Sellar region	NA	female			202123800098_R01C01	EPIC
Reference_set_162		NEC-like SMARCA4/ARID1A enriched	Neuroendocrine carcinoma			Crista galli	50-60	male	115	Lost to follow-up	203774250115_R04C01	EPIC
Reference_set_163		NEC-like IDH2	Neuroendocrine carcinoma			Paranasal sinus, base of skull	50-60	male	17	Lost to follow-up	203748260053_R03C01	EPIC
Reference_set_164		EWS	Ewing's sarcoma			Paranasal sinus	10-20	male			204384680076_R04C01	EPIC
Reference_set_165		EWS	Ewing's sarcoma			NA	20-30	female			204316900127_R07C01	EPIC
Reference_set_166		CPH	Craniopharyngeoma			Sellar region	NA	male			203021070042_R02C01	EPIC
Reference_set_167		None	Sinonasal undifferentiated carcinoma	Noise	Noise point	Nasal cavity	NA	male			204674430006_R04C01	EPIC
Reference_set_168		MCC	Merkel-cell carcinoma			Bridge of nose	70-80	male			204668820061_R07C01	EPIC
Reference_set_169		None	Neuroendocrine carcinoma	Noise	Noise point	Nasal cavity, paranasal sinus	50-60	male	7.9	Lost to follow-up	204808700010_R07C01	EPIC
Reference_set_170		EMB RMS	Embryonal rhabdomyosarcoma			Nasal cavity	NA	female			204668820061_R04C01	EPIC
Reference_set_171		SCC	Squamous cell carcinoma			Paranasal sinus	60-70	male			204667540074_R05C01	EPIC
Reference_set_172		None	Adenocarcinoma	Yes	Low tumor cell content	Nasal cavity	NA	male			204808700110_R07C01	EPIC
Reference_set_173		None	Ewing's sarcoma	Yes	Low tumor cell content	NA	30-40	male			204390590106_R02C01	EPIC
Reference_set_174		LECA	Lymphoepithelial carcinoma			Nasal cavity	50-60	male	52.2	Lost to follow-up	204339110022_R04C01	EPIC
Reference_set_175		LECA	Lymphoepithelial carcinoma			Nasal cavity	70-80	male	20.7	Dead of disease	203072530063_R03C01	EPIC
Reference_set_176		LECA	Lymphoepithelial carcinoma			Nasal cavity	NA	male	9.5	Lost to follow-up	203960260023_R08C01	EPIC
Reference_set_177		LECA	Lymphoepithelial carcinoma			Nasal cavity	50-60	male	15.7	Lost to follow-up	204316970007_R01C01	EPIC
Reference_set_178		LECA	Lymphoepithelial carcinoma			Nasal cavity	60-70	male	22.2	Lost to follow-up	204316970050_R01C01	EPIC
Reference_set_179		None	Lymphoepithelial carcinoma	Noise	Noise point	Nasal cavity	70-80	male	7.5	Lost to follow-up	204384680077_R06C01	EPIC
Reference_set_180		LECA	Undifferentiated carcinoma, EBV positive			Nasal cavity	30-40	male	24.3	Dead of disease	203175700041_R05C01	EPIC
Reference_set_181		LECA	Lymphoepithelial carcinoma			Nasal cavity	30-40	female	2.7	Lost to follow-up	204339110022_R05C01	EPIC
Reference_set_182		LECA	Lymphoepithelial carcinoma			Nasal cavity	40-50	male	79.1	Dead of disease	203017150065_R02C01	EPIC
Reference_set_183		LECA	Lymphoepithelial carcinoma			Nasal cavity	NA	female			201465930056_R03C01	EPIC
Reference_set_184		LECA	Lymphoepithelial carcinoma			Nasal cavity	NA	male			201532190146_R02C01	EPIC
Reference_set_185		LECA	Lymphoepithelial carcinoma			Nasal cavity	NA	male			201532190146_R01C01	EPIC
Reference_set_186		LECA	Lymphoepithelial carcinoma			Nasal cavity	NA	male			201532190146_R03C01	EPIC
Reference_set_187		LECA	Lymphoepithelial carcinoma			Nasal cavity	NA	male			201465930056_R02C01	EPIC
Reference_set_188		MCC	Merkel-cell carcinoma			Orbit, paranasal sinus	80-90	female			204384680078_R02C01	EPIC
Reference_set_189		MCC	Merkel-cell carcinoma			Bridge of nose, paranasal sinus	60-70	female	47.6	Dead of disease	204384680078_R04C01	EPIC
Reference_set_190		MCC	Merkel-cell carcinoma			Dorsum nasi	70-80	male	11.6	Dead of disease	204384680077_R03C01	EPIC
Reference_set_191		MCC	Merkel-cell carcinoma			Dorsum nasi	90-100	female	10.1	Lost to follow-up	204384680043_R04C01	EPIC
Reference_set_192		MCC	Merkel-cell carcinoma			Dorsum nasi	70-80	male	12.8	Dead of disease	204390590126_R05C01	EPIC
Reference_set_193		MCC	Merkel-cell carcinoma			Dorsum nasi, bridge of nose, paranasal sinus, orbit	80-90	female	27.8	Lost to follow-up	204390590124_R05C01	EPIC
Reference_set_194		MCC	Merkel-cell carcinoma			Bridge of nose, paranasal sinus	70-80	female	62.5	Dead of disease	204390590106_R05C01	EPIC
Reference_set_195		MCC	Merkel-cell carcinoma			Bridge of nose, orbit	70-80	male	10.9	Lost to follow-up	204361720117_R01C01	EPIC
Reference_set_196		MCC	Merkel-cell carcinoma			Bridge of nose, orbit	70-80	female	6.7	Lost to follow-up	204425710008_R04C01	EPIC
Reference_set_197	Jurmeister, J Pathol 2021	MELA	Mucosal melanoma			Nasal cavity	70-80	male	9.1	Dead of disease	203821710045_R01C01	EPIC
Reference_set_198	Jurmeister, J Pathol 2021	MELA	Mucosal melanoma			Nasal cavity	50-60	female	22.3	Lost to follow-up	203998250121_R02C01	EPIC
Reference_set_199	Jurmeister, J Pathol 2021	MELA	Mucosal melanoma			Nasal cavity	60-70	female	29.4	Lost to follow-up	203755080048_R06C01	EPIC
Reference_set_200	Jurmeister, J Pathol 2021	MELA	Mucosal melanoma			Nasal cavity	80-90	male	25.5	Dead of disease	203755080015_R06C01	EPIC
Reference_set_201	Jurmeister, J Pathol 2021	MELA	Mucosal melanoma			Nasal cavity	60-70	male	22.4	Lost to follow-up	203806760155_R05C01	EPIC
Reference_set_202	Jurmeister, J Pathol 2021	MELA	Mucosal melanoma			Nasal cavity	70-80	male	27.8	Lost to follow-up	203755080048_R02C01	EPIC
Reference_set_203	Jurmeister, J Pathol 2021	MELA	Mucosal melanoma			Nasal cavity	80-90	female	6.6	Lost to follow-up	203755080015_R08C01	EPIC
Reference_set_204	Jurmeister, J Pathol 2021	MELA	Mucosal melanoma			Nasal cavity	80-90	male	23.4	Lost to follow-up	203755080028_R06C01	EPIC
Reference_set_205	Jurmeister, J Pathol 2021	MELA	Mucosal melanoma			Nasal cavity	40-50	male	18.5	Lost to follow-up	203755080028_R02C01	EPIC
Reference_set_206	Jurmeister, J Pathol 2021	MELA	Mucosal melanoma			Nasal cavity	80-90	male	11.4	Lost to follow-up	203810690157_R02C01	EPIC
Reference_set_207	Jurmeister, J Pathol 2021	MELA	Mucosal melanoma			Nasal cavity	90-100	male	40.6	Dead of disease	203755080029_R04C01	EPIC
Reference_set_208	Jurmeister, J Pathol 2021	MELA	Mucosal melanoma			Nasal cavity	70-80	male	71.6	Dead of disease	202995850037_R03C01	EPIC
Reference_set_209	Jurmeister, J Pathol 2021	MELA	Mucosal melanoma			Nasal cavity, paranasal sinus	50-60	female			204316900127_R04C01	EPIC
Reference_set_210	Jurmeister, J Pathol 2021	MELA	Mucosal melanoma			Paranasal sinus	50-60	male	7.2	Dead of disease	203998250121_R08C01	EPIC
Reference_set_211	Jurmeister, J Pathol 2021	MELA	Mucosal melanoma			Nasal cavity	70-80	female			202995850038_R01C01	EPIC
Reference_set_212	Jurmeister, J Pathol 2021	MELA	Mucosal melanoma			Paranasal sinus	80-90	male	16.6	Dead of disease	203755080048_R08C01	EPIC
Reference_set_213	Jurmeister, J Pathol 2021	MELA	Mucosal melanoma			Nasal cavity	60-70	female	56.3	Lost to follow-up	202790040027_R06C01	EPIC
Reference_set_214	Jurmeister, J Pathol 2021	MELA	Mucosal melanoma			Paranasal sinus	70-80	male	6.6	Dead of disease	203755080029_R06C01	EPIC
Reference_set_215	Jurmeister, J Pathol 2021	MELA	Mucosal melanoma			Nasal cavity	60-70	male	44.3	Dead of disease	203755080015_R02C01	EPIC
Reference_set_216	Jurmeister, J Pathol 2021	MELA	Mucosal melanoma			Nasal cavity	70-80	female			203755080015_R04C01	EPIC
Reference_set_217	Jurmeister, J Pathol 2021	MELA	Mucosal melanoma			Nasal cavity	70-80	female	29.0	Dead of disease	203821710032_R01C01	EPIC
Reference_set_218		SMARCB1	Sinonasal undifferentiated carcinoma			Paranasal sinus	60-70	male	7.1	Dead of disease	204503540053_R01C01	EPIC
Reference_set_219		None	Sinonasal undifferentiated carcinoma	Noise	Noise point	Nasal cavity	NA	male	23.5	Dead of disease	204234160046_R08C01	EPIC
Reference_set_220		NEC-like IDH2	Sinonasal undifferentiated carcinoma			Nasal cavity, base of skull	30-40	female	11	Lost to follow-up	203249020122_R08C01	EPIC
Reference_set_221		NEC-like IDH2	Sinonasal undifferentiated carcinoma			Nasal cavity	NA	female			204592890057_R05C01	EPIC
Reference_set_222		NEC-like SMARCA4/ARID1A enriched	Sinonasal undifferentiated carcinoma			Base of skull	60-70	female	47.0	Lost to follow-up	204332530035_R05C01	EPIC
Reference_set_223	Dogan, Mod Pathol 2019	NEC-like IDH2	Neuroendocrine carcinoma			NA	NA	male			202292330043_R05C01	EPIC
Reference_set_224		None	Neuroendocrine carcinoma	Noise	Noise point	Nasal cavity, paranasal sinus	NA	male			203021070071_R01C01	EPIC
Reference_set_225	Dogan, Mod Pathol 2019	NEC-like IDH2	Neuroendocrine carcinoma			NA	40-50	male			201496860086_R08C01	EPIC
Reference_set_226	Dogan, Mod Pathol 2019	NEC-like IDH2	Neuroendocrine carcinoma			NA	70-80	female			202292330043_R07C01	EPIC
Reference_set_227	Dogan, Mod Pathol 2019	NEC-like IDH2	Neuroendocrine carcinoma			NA	80-90	female			202292330070_R04C01	EPIC
Reference_set_228	Dogan, Mod Pathol 2019	NEC-like SMARCA4/ARID1A enriched	Small cell neuroendocrine carcinoma	Yes	Noise point	NA	NA	male			202292330070_R01C01	EPIC
Reference_set_229	Dogan, Mod Pathol 2019	NEC-like SMARCA4/ARID1A enriched	Small cell neuroendocrine carcinoma	Yes	Noise point	NA	NA	male			202292330070_R02C01	EPIC
Reference_set_230	Dogan, Mod Pathol 2019	None	Small cell neuroendocrine carcinoma	Yes	Noise point	NA	NA	male			202292330070_R03C01	EPIC
Reference_set_231		ACC	Adenocarcinoma			Nasal cavity	60-70	male			204361730144_R05C01	EPIC
Reference_set_232		ACC	Adenoid cystic carcinoma			Nasal cavity, paranasal sinus	70-80	female	104.9	Lost to follow-up	204339110053_R04C01	EPIC
Reference_set_233		ACC	Adenoid cystic carcinoma			Nasal cavity	60-70	female	265.1	Lost to follow-up	204316970050_R05C01	EPIC
Reference_set_234		NEC-like IDH2	Neuroendocrine carcinoma			Nasal cavity	60-70	male	23.8	Dead of disease	204425710008_R01C01	EPIC
Reference_set_235		NEC-like SMARCA4/ARID1A enriched	Squamous cell carcinoma			Paranasal sinus	90-100	male	47.2	Dead of disease	204339300062_R05C01	EPIC
Reference_set_236		ACC	Adenoid cystic carcinoma			Nasal cavity, paranasal sinus	50-60	male	113.1	Lost to follow-up	204339110029_R04C01	EPIC
Reference_set_237	Capper, Acta Neuropathol 2018	None	Neuroendocrine carcinoma	Yes	Low tumor cell content	Paranasal sinus	30-40	male			201247480038_R02C01	EPIC
Reference_set_238	Capper, Acta Neuropathol 2018	None	Neuroendocrine carcinoma	Noise	Noise point	Nasal cavity, paranasal sinus	40-50	male			201247480038_R01C01	EPIC
Reference_set_239		NEC-like SMARCA4/ARID1A enriched	Neuroendocrine carcinoma			Paranasal sinus, left	50-60	female	114	Lost to follow-up	204316900127_R01C01	EPIC
Reference_set_240		None	Neuroendocrine carcinoma	Noise	Noise point	Paranasal sinus	70-80	male	10.1	Dead of disease	202123800092_R08C01	EPIC
Reference_set_241		LECA	Lymphoepithelial carcinoma			Nasal cavity	60-70	female	9.8	Lost to follow-up	204361730144_R02C01	EPIC
Reference_set_242	Capper, Acta Neuropathol 2018	NEC-like SMARCA4/ARID1A enriched	Olfactory neuroblastoma			Nasal cavity, paranasal sinus, base of skull	70-80	female	38	Dead of disease	9406921039_R01C02	450k
Reference_set_243		LECA	Lymphoepithelial carcinoma			Nasal cavity	40-50	male	27.8	Lost to follow-up	204361730144_R07C01	EPIC
Reference_set_244		None	Sinonasal undifferentiated carcinoma	Yes	Low tumor cell content	Nasal cavity	60-70	male	10.3	Lost to follow-up	204384680078_R07C01	EPIC
Reference_set_245		NUT	NUT midline carcinoma			Nasal cavity	20-30	male			203821710019_R02C01	EPIC
Reference_set_246		NUT	NUT midline carcinoma			Nasal cavity	NA	male			202123800244_R01C01	EPIC
Reference_set_247		NUT	NUT midline carcinoma			Nasal cavity	NA	male			204503540034_R04C01	EPIC
Reference_set_248		ACC	Adenoid cystic carcinoma			Nasal cavity	70-80	female	39.0	Dead of disease	204294120054_R05C01	EPIC
Reference_set_249		SCC	Squamous cell carcinoma			Paranasal sinus	60-70	male			204294120054_R04C01	EPIC
Reference_set_250		None	Olfactory neuroblastoma	Noise	Noise point	NA	30-40	female			203550300110_R03C01	EPIC
Reference_set_251		ACC	Adenoid cystic carcinoma			Nasal cavity	60-70	female	20.9	Dead of disease	204339110029_R07C01	EPIC
Reference_set_252		ONB	Olfactory neuroblastoma			NA	NA	female			201465930024_R04C01	EPIC
Reference_set_253	Dogan, Mod Pathol 2019	ONB	Olfactory neuroblastoma			NA	NA	female			202292330101_R06C01	EPIC
Reference_set_254	Dogan, Mod Pathol 2019	ONB	Olfactory neuroblastoma			NA	NA	male			202292330101_R07C01	EPIC
Reference_set_255	Dogan, Mod Pathol 2019	ONB	Olfactory neuroblastoma			NA	NA	male			202292330101_R08C01	EPIC
Reference_set_256	Dogan, Mod Pathol 2019	ONB	Olfactory neuroblastoma			NA	NA	female			202292330005_R07C01	EPIC
Reference_set_257		ONB	Olfactory neuroblastoma			NA	NA	male			203810640132_R07C01	EPIC
Reference_set_258		ONB	Olfactory neuroblastoma			Nasal cavity, base of skull	30-40	female			202060330063_R06C01	EPIC
Reference_set_259		SCC	Squamous cell carcinoma			Nasal cavity	70-80	male			204384680078_R08C01	EPIC
Reference_set_260		NEC-like IDH2	Neuroendocrine carcinoma			Paranasal sinus	30-40	male	38	Dead of disease	204316900127_R02C01	EPIC
Reference_set_261		GPC	Sinunasal glomangioperizytoma			Nasal cavity	30-40	male			203665620020_R06C01	EPIC
Reference_set_262		None	Biphenotypic sinonasal sarcoma, PAX3-FOXO1 fusion-positive	Noise	Noise point, entity too rare	Nassal cavity	40-50	male			203665620020_R04C01	EPIC
Reference_set_263		None	Rhabdoid meningeoma	Noise	Noise point, entity too rare	Nasal cavity	70-80	female			202259490002_R05C01	EPIC
Reference_set_264		None	Mixed adenoneuroendocrine carcinoma	Noise	Noise point	Nasal cavity	70-80	male			204316900127_R05C01	EPIC
Reference_set_265		SCC	Squamous cell carcinoma			Nasal cavity	60-70	male	3.3	Dead of disease	204294120053_R07C01	EPIC
Reference_set_266		SCC	Squamous cell carcinoma			Nasal cavity	NA	male			201532190164_R05C01	EPIC
Reference_set_267		None	Squamous cell carcinoma	Yes	Low tumor cell content	Nasal cavity	NA	male			201465930056_R07C01	EPIC
Reference_set_268		NEC-like SMARCA4/ARID1A enriched	Squamous cell carcinoma			Paranasal sinus	40-50	male	24.7	Lost to follow-up	204384680076_R07C01	EPIC
Reference_set_269		SCC	Squamous cell carcinoma			Nasal cavity	NA	male			201465930053_R02C01	EPIC
Reference_set_270		SCC	Squamous cell carcinoma, HPV-related			Nasal cavity	60-70	male	46.2	Dead of disease	202790040013_R07C01	EPIC
Reference_set_271		None	Squamous cell carcinoma	Yes	Low tumor cell content	Nasal cavity	NA	male			201465930056_R06C01	EPIC
Reference_set_272		SCC	Squamous cell carcinoma, HPV-related			Nasal cavity	50-60	male	134.4	Lost to follow-up	202915460126_R04C01	EPIC
Reference_set_273		SCC	Squamous cell carcinoma, HPV-related			Nasal cavity	40-50	male	59.3	Dead of disease	202915460087_R07C01	EPIC
Reference_set_274		SCC	Squamous cell carcinoma, HPV-related	Yes	Noise point	Nasal cavity	60-70	male			202915460126_R05C01	EPIC
Reference_set_275		NEC-like SMARCA4/ARID1A enriched	Sinonasal undifferentiated carcinoma			Nasal cavity	30-40	male	16.0	Lost to follow-up	204425700131_R06C01	EPIC
Reference_set_276		SCC	Squamous cell carcinoma			Nasal cavity	60-70	male	14.2	Dead of disease	204294120054_R08C01	EPIC
Reference_set_277		ACC	Adenoid cystic carcinoma			Nasal cavity	60-70	male	4.7	Lost to follow-up	204503540034_R05C01	EPIC
Reference_set_278		NEC-like IDH2	Sinonasal undifferentiated carcinoma			Nasal cavity	40-50	male	10.3	Lost to follow-up	203866300120_R02C01	EPIC
Reference_set_279		SCC	Squamous cell carcinoma			Paranasal sinus	70-80	male			203017150065_R01C01	EPIC
Reference_set_280		SCC	Squamous cell carcinoma			Nasal cavity	70-80	male	52.2	Lost to follow-up	204294120054_R02C01	EPIC
Reference_set_281		SCC	Squamous cell carcinoma			Nasal cavity	40-50	male	93.4	Lost to follow-up	204361730143_R04C01	EPIC
Reference_set_282		SCC	Squamous cell carcinoma			Nasal cavity	30-40	male	7.2	Dead of disease	204361730143_R05C01	EPIC
Reference_set_283		SCC	Squamous cell carcinoma			Nasal cavity	80-90	male	5.8	Lost to follow-up	204361730143_R07C01	EPIC
Reference_set_284		SCC	Squamous cell carcinoma			Nasal cavity	50-60	female	4.5	Lost to follow-up	204361730143_R08C01	EPIC
Reference_set_285		SCC	Squamous cell carcinoma			Nasal cavity	60-70	male	52.2	Lost to follow-up	204339300065_R02C01	EPIC
Reference_set_286		SCC	Squamous cell carcinoma			Nasal cavity	70-80	male	11.2	Lost to follow-up	204339300065_R05C01	EPIC
Reference_set_287		SCC	Squamous cell carcinoma			Nasal cavity	70-80	male	18.3	Lost to follow-up	204339300065_R07C01	EPIC
Reference_set_288		SCC	Squamous cell carcinoma			Nasal cavity	40-50	female	15.7	Lost to follow-up	204339300065_R08C01	EPIC
Reference_set_289		SCC	Squamous cell carcinoma			Nasal cavity	50-60	male	7.3	Lost to follow-up	204339300062_R02C01	EPIC
Reference_set_290		ONB	Olfactory neuroblastoma			Nasal cavity	40-50	male	22.6	Lost to follow-up	203550300038_R04C01	EPIC
Reference_set_291		SCC	Squamous cell carcinoma			Nasal cavity	50-60	male	9.5	Lost to follow-up	204339300062_R08C01	EPIC
Reference_set_292		SCC	Squamous cell carcinoma			Paranasal sinus	70-80	female	8.9	Lost to follow-up	204390590085_R05C01	EPIC
Reference_set_293		SCC	Squamous cell carcinoma			Paranasal sinus	70-80	female	161.8	Lost to follow-up	204425710008_R03C01	EPIC
Reference_set_294		ACC	Intermediate-grade adenocarcinoma			Paranasal sinus	40-50	male	141.5	Lost to follow-up	203017150025_R02C01	EPIC
Reference_set_295		None	Squamous cell carcinoma	Noise	Low tumor cell content	Paranasal sinus	50-60	male			204234650077_R01C01	EPIC
Reference_set_296		SCC	Squamous cell carcinoma			Nasal cavity	60-70	male			203017150065_R03C01	EPIC
Reference_set_297		NEC-like IDH2	Sinonasal undifferentiated carcinoma			NA	30-40	female	0.33	Lost to follow-up	203960260001_R07C01	EPIC
Reference_set_298		ACC	Adenoid cystic carcinoma			Nasal cavity	40-50	male	29.2	Dead of disease	203020900046_R04C01	EPIC
Reference_set_299		None	Sinonasal undifferentiated carcinoma	Yes	Noise point	NA	60-70	male			204088040018_R06C01	EPIC
Reference_set_300		SMARCB1	Sinonasal undifferentiated carcinoma			NA	80-90	female	0.23	Lost to follow-up	204088040018_R07C01	EPIC
Reference_set_301		NEC-like IDH2	Sinonasal undifferentiated carcinoma			NA	40-50	male	234.97	Lost to follow-up	204316970051_R07C01	EPIC
Reference_set_302		NEC-like SMARCA4/ARID1A enriched	Sinonasal undifferentiated carcinoma			Nasal cavity, paranasal sinus	80-90	female	39.7	Lost to follow-up	204316970051_R06C01	EPIC
Reference_set_303		NEC-like IDH2	Sinonasal undifferentiated carcinoma			NA	40-50	female	119.77	Lost to follow-up	204316970051_R05C01	EPIC
Reference_set_304		NEC-like IDH2	Sinonasal undifferentiated carcinoma			NA	50-60	male	1.83	Lost to follow-up	204316970051_R04C01	EPIC
Reference_set_305		SMARCB1	Sinonasal undifferentiated carcinoma			NA	40-50	female	24.7	Dead of disease	204316970051_R03C01	EPIC
Reference_set_306		ACC	Sinonasal undifferentiated carcinoma			Nasal cavity	NA	female			201532190164_R03C01	EPIC
Reference_set_307		NEC-like IDH2	Sinonasal undifferentiated carcinoma			NA	50-60	male	117.9	Lost to follow-up	204316970051_R02C01	EPIC
Reference_set_308		NEC-like IDH2	High grade carcinoma consistent with Sinonasal undifferentiated carcinoma			NA	40-50	male	87	Lost to follow-up	204316970051_R01C01	EPIC
Reference_set_309		NEC-like IDH2	Sinonasal undifferentiated carcinoma			NA	60-70	male	162.6	Lost to follow-up	204316970009_R08C01	EPIC
Reference_set_310		NEC-like IDH2	Sinonasal undifferentiated carcinoma			Nasal cavity	NA	female	29	Lost to follow-up	201532190164_R04C01	EPIC
Reference_set_311		SCC	Squamous cell carcinoma			Nasal cavity	NA	female			201465930056_R04C01	EPIC
Reference_set_312		NEC-like IDH2	Sinonasal undifferentiated carcinoma			NA	40-50	male	1.5	Dead of disease	203960260029_R06C01	EPIC
Reference_set_313		NEC-like IDH2	Sinonasal undifferentiated carcinoma			NA	50-60	male	1.57	Lost to follow-up	203960260029_R01C01	EPIC
Reference_set_314		SMARCB1	Sinonasal undifferentiated carcinoma			NA	50-60	female	25.87	Lost to follow-up	204088040018_R03C01	EPIC
Reference_set_315	Dogan, Mod Pathol 2019	None	Sinonasal undifferentiated carcinoma	Noise	Noise point	NA	NA	male			201496860086_R04C01	EPIC
Reference_set_316		NEC-like IDH2	Sinonasal undifferentiated carcinoma			Nasal cavity	NA	male			203282450234_R04C01	EPIC
Reference_set_317		SCC	Squamous cell carcinoma			Nasal cavity	NA	male			201465930053_R05C01	EPIC
Reference_set_318		None	Sinonasal undifferentiated carcinoma	Noise	Noise point	Paranasal sinus	70-80	male			203740910032_R04C01	EPIC
Reference_set_319		NEC-like SMARCA4/ARID1A enriched	Adenocarcinoma			Paranasal sinus	50-60	female	137.0	Lost to follow-up	201532190206_R04C01	EPIC
Reference_set_320		ACC	Sinonasal undifferentiated carcinoma			Paranasal sinus	60-70	male	5.6	Lost to follow-up	203821710019_R01C01	EPIC
Reference_set_321		ADC	Adenocarcinoma			Nasal cavity, paranasal sinus	60-70	female	15.7	Lost to follow-up	203748260051_R07C01	EPIC
Reference_set_322		ONB	Olfactory neuroblastoma			Nasal cavity	NA	female			201532190206_R06C01	EPIC
Reference_set_323		None	Sinonasal undifferentiated carcinoma	Noise	Noise point	Paranasal sinus	40-50	female			203028210016_R01C01	EPIC
Reference_set_324		SNUC	Sinonasal undifferentiated carcinoma	Noise	Noise point	NA	30-40	male			203866300120_R01C01	EPIC
Reference_set_325	Dogan, Mod Pathol 2019	ACC	Poorly differentiated carcinoma			NA	NA	male			201496860086_R05C01	EPIC
Reference_set_326		ACC	Sinonasal undifferentiated carcinoma			Brain metastasis	70-80	male			201532190206_R05C01	EPIC
Reference_set_327		NEC-like SMARCA4/ARID1A enriched	Sinonasal undifferentiated carcinoma			Nasal cavity	50-60	male	136.7	Dead of disease	201532190206_R08C01	EPIC
Reference_set_328		None	Sinonasal undifferentiated carcinoma	Yes	Low tumor cell content	NA	NA	male			201465930056_R05C01	EPIC
Reference_set_329		NEC-like IDH2	Sinonasal undifferentiated carcinoma			Nasal cavity	30-40	male	11.6	Dead of disease	201532190165_R04C01	EPIC
Reference_set_330		NEC-like SMARCA4/ARID1A enriched	Sinonasal undifferentiated carcinoma			Base of skull	20-30	male	13.4	Lost to follow-up	204774160071_R05C01	EPIC
Reference_set_331		NEC-like IDH2	Sinonasal undifferentiated carcinoma			NA	60-70	male			203998250088_R08C01	EPIC
Reference_set_332		ACC	Sinonasal undifferentiated carcinoma			Paranasal sinus, base of skull	60-70	male			203748260088_R07C01	EPIC
Reference_set_333		None	Sinonasal undifferentiated carcinoma	Noise	Noise point	NA	50-60	female			201532190206_R07C01	EPIC
Reference_set_334		ACC	Sinonasal undifferentiated carcinoma			NA	70-80	male			201532190165_R05C01	EPIC
Reference_set_335	Dogan, Mod Pathol 2019	ACC	Poorly differentiated carcinoma			NA	NA	male			201496860086_R06C01	EPIC
Reference_set_336		ACC	Sinonasal undifferentiated carcinoma			Nasal cavity	60-70	female	21.4	Dead of disease	201532190165_R03C01	EPIC
Reference_set_337		None	Sinonasal undifferentiated carcinoma	Noise	Noise point	Nasal cavity, paranasal sinus, orbit	50-60	female			203774250115_R01C01	EPIC
Reference_set_338		NEC-like IDH2	Sinonasal undifferentiated carcinoma			NA	NA	female			203282450234_R05C01	EPIC
Reference_set_339		NEC-like IDH2	Sinonasal undifferentiated carcinoma			NA	50-60	female			203748260088_R08C01	EPIC
Reference_set_340	Dogan, Mod Pathol 2019	NEC-like SMARCA4/ARID1A enriched	Poorly differentiated carcinoma			NA	NA	female			202292330043_R04C01	EPIC
Reference_set_341		NEC-like IDH2	Olfactory neuroblastoma			Nasal cavity, base of skull	30-40	male			203748260088_R06C01	EPIC
Reference_set_342		NEC-like IDH2	Sinonasal undifferentiated carcinoma			Base of skull	50-60	male	73.0	Dead of disease	202123800092_R07C01	EPIC
Reference_set_343		None	Neuroendocrine carcinoma	Noise	Noise point	Nasal cavity, Paranasal sinus, orbit	NA	male			204361730143_R02C01	EPIC
Reference_set_344		NEC-like SMARCA4/ARID1A enriched	Olfactory neuroblastoma			Nase of skull	60-70	male	9	Lost to follow-up	203249020019_R06C01	EPIC
Reference_set_345	Dogan, Mod Pathol 2019	NEC-like IDH2	Sinonasal undifferentiated carcinoma			NA	40-50	female			201496860046_R01C01	EPIC
Reference_set_346	Dogan, Mod Pathol 2019	NEC-like IDH2	Sinonasal undifferentiated carcinoma			NA	NA	male			201496860046_R03C01	EPIC
Reference_set_347	Dogan, Mod Pathol 2019	NEC-like SMARCA4/ARID1A enriched	Poorly differentiated carcinoma			NA	NA	female			202292330070_R07C01	EPIC
Reference_set_348	Dogan, Mod Pathol 2019	NEC-like IDH2	Sinonasal undifferentiated carcinoma			NA	40-50	male			201496860046_R04C01	EPIC
Reference_set_349	Dogan, Mod Pathol 2019	NEC-like IDH2	Sinonasal undifferentiated carcinoma			NA	40-50	male			201496860046_R05C01	EPIC
Reference_set_350	Dogan, Mod Pathol 2019	NEC-like IDH2	Sinonasal undifferentiated carcinoma			NA	70-80	female			201496860046_R07C01	EPIC
Reference_set_351	Dogan, Mod Pathol 2019	NEC-like IDH2	Sinonasal undifferentiated carcinoma			NA	50-60	male			201496860046_R08C01	EPIC
Reference_set_352	Dogan, Mod Pathol 2019	NEC-like IDH2	Sinonasal undifferentiated carcinoma			NA	30-40	male			201496860086_R03C01	EPIC
Reference_set_353	Dogan, Mod Pathol 2019	NEC-like IDH2	Sinonasal undifferentiated carcinoma			NA	60-70	male			202292330043_R06C01	EPIC
Reference_set_354	Dogan, Mod Pathol 2019	NEC-like IDH2	Sinonasal undifferentiated carcinoma			NA	30-40	male			202292330043_R08C01	EPIC
Reference_set_355	Dogan, Mod Pathol 2019	None	Sinonasal undifferentiated carcinoma	Yes	Low tumor cell content	NA	NA	male			202292330101_R01C01	EPIC
Reference_set_356		SMARCB1	Sinonasal undifferentiated carcinoma			Paranasal sinus	30-40	male	4.1	Dead of disease	203740910032_R05C01	EPIC
Reference_set_357		SMARCB1	Sinonasal undifferentiated carcinoma			Nasal cavity, paranasal sinus	50-60	male	31.9	Dead of disease	203013220140_R06C01	EPIC
Reference_set_358	Dogan, Mod Pathol 2019	NEC-like SMARCA4/ARID1A enriched	Poorly differentiated carcinoma			NA	NA	female			202292330070_R08C01	EPIC
Reference_set_359		SMARCB1	Sinonasal undifferentiated carcinoma			Nasal cavity	NA	female	2	Lost to follow-up	201532190164_R02C01	EPIC
Reference_set_360		SMARCB1	Sinonasal undifferentiated carcinoma			Nasal cavity, base of skull, orbit	30-40	female	9.4	Dead of disease	201465930022_R08C01	EPIC
Reference_set_361		SMARCB1	Sinonasal undifferentiated carcinoma			Nasal cavity	NA	female			202081120011_R06C01	EPIC
Reference_set_362	Dogan, Mod Pathol 2019	SMARCB1	Sinonasal undifferentiated carcinoma			NA	NA	male			202292330101_R02C01	EPIC
Reference_set_363	Dogan, Mod Pathol 2019	SMARCB1	Sinonasal undifferentiated carcinoma			NA	NA	male			202292330101_R03C01	EPIC
Reference_set_364	Dogan, Mod Pathol 2019	SMARCB1	Sinonasal undifferentiated carcinoma			NA	NA	male			202292330101_R04C01	EPIC
Reference_set_365		SMARCB1	Sinonasal undifferentiated carcinoma			Nasal cavity	NA	female			200925700157_R07C01	EPIC
Reference_set_366		SMARCB1	Sinonasal undifferentiated carcinoma			NA	NA	male			200925700161_R01C01	EPIC
Reference_set_367	Dogan, Mod Pathol 2019	SMARCB1	Sinonasal undifferentiated carcinoma			NA	NA	male			202702230016_R04C01	EPIC
Reference_set_368	Dogan, Mod Pathol 2019	SMARCB1	Sinonasal undifferentiated carcinoma			NA	NA	male			202292330043_R01C01	EPIC
Reference_set_369	Dogan, Mod Pathol 2019	ACC	Poorly differentiated carcinoma			NA	NA	male			202702230016_R01C01	EPIC
Reference_set_370		NEC-like SMARCA4/ARID1A enriched	Sinonasal undifferentiated carcinoma			Nasal cavity, paranasal sinus	70-80	female	5.0	Lost to follow-up	203960260001_R08C01	EPIC
Reference_set_371		None	Sinonasal undifferentiated carcinoma	Noise	Noise point	NA	NA	male			203740910032_R03C01	EPIC
Reference_set_372		SMARCB1	Sinonasal undifferentiated carcinoma			Nasal cavity	70-80	male	21.4	Dead of disease	204339300062_R07C01	EPIC
Reference_set_373		ACC	Sinonasal undifferentiated carcinoma			Nasal cavity	50-60	female	62.67	Lost to follow-up	203927450079_R07C01	EPIC
Reference_set_374		SMARCB1	Sinonasal undifferentiated carcinoma			Nasal cavity	60-70	male	21.4	Dead of disease	204425710008_R02C01	EPIC
Reference_set_375		NEC-like SMARCA4/ARID1A enriched	Sinonasal undifferentiated carcinoma			Nasal cavity	60-70	male	102.9	Lost to follow-up	203960260029_R04C01	EPIC
Reference_set_376		NEC-like SMARCA4/ARID1A enriched	Sinonasal undifferentiated carcinoma			NA	30-40	male	48.4	Dead of disease	204088040018_R04C01	EPIC
Reference_set_377		SCC	Squamous cell carcinoma			Nasal cavity	70-80	male			204776820028_R02C01	EPIC
Reference_set_378		NUT	NUT midline carcinoma			NA	NA	male			204776830115_R05C01	EPIC
Reference_set_379		NUT	NUT midline carcinoma			NA	NA	male			204776830106_R04C01	EPIC
Reference_set_380		NEC-like SMARCA4/ARID1A enriched	Neuroendocrine carcinoma			Paranasal sinus	20-30	male	12.3	Lost to follow-up	204776830115_R01C01	EPIC
Reference_set_381		CTRL	Normal sinunasal tissue			Paranasal sinus	60-70	male			204361730144_R04C01	EPIC
Reference_set_382		CTRL	Normal sinunasal tissue			Paranasal sinus	NA	male			204390590085_R02C01	EPIC
Reference_set_383		SCC	Squamous cell carcinoma			Nasal cavity	70-80	male			203821710032_R02C01	EPIC
Reference_set_384		CTRL	Normal sinunasal tissue			Paranasal sinus	NA	male			204776820110_R06C01	EPIC
Reference_set_385		CTRL	Normal sinunasal tissue			Paranasal sinus	NA	female			204776820110_R07C01	EPIC
Reference_set_386		CTRL	Normal sinunasal tissue			Paranasal sinus	NA	male			204774160117_R04C01	EPIC
Reference_set_387		CTRL	Normal sinunasal tissue			Paranasal sinus	NA	male			204774160117_R05C01	EPIC
Reference_set_388		CTRL	Normal sinunasal tissue			Paranasal sinus	NA	male			204774160117_R06C01	EPIC
Reference_set_389		CTRL	Normal sinunasal tissue			Paranasal sinus	NA	male			204774160117_R08C01	EPIC
Reference_set_390		LECA	Lymphoepithelial carcinoma			Nasal cavity	40-50	male			204774160117_R01C01	EPIC
Reference_set_391		LECA	Lymphoepithelial carcinoma			Nasal cavity	30-40	male			204774160117_R02C01	EPIC
Reference_set_392		LECA	Lymphoepithelial carcinoma			Nasal cavity	50-60	male			204774160117_R03C01	EPIC
Reference_set_393		ADC	Adenocarcinoma			NA	NA	male			203057570005_R01C01	EPIC
Reference_set_394		NEC-like SMARCA4/ARID1A enriched	Adenocarcinoma			NA	NA	male	8	Lost to follow-up	203057570005_R08C01	EPIC
Reference_set_395		ADC	Adenocarcinoma			NA	NA	male			203057570043_R05C01	EPIC
Reference_set_396		ADC	Adenocarcinoma			NA	NA	male			203057570043_R06C01	EPIC
Reference_set_397		ADC	Adenocarcinoma			NA	NA	male			203057570043_R07C01	EPIC
Reference_set_398		ADC	Adenocarcinoma			NA	NA	male			203057570126_R04C01	EPIC
Reference_set_399		ADC	Adenocarcinoma			NA	NA	male			203057570126_R08C01	EPIC
Reference_set_400		ADC	Adenocarcinoma			NA	NA	male			203057710013_R02C01	EPIC
Reference_set_401		ADC	Adenocarcinoma			NA	NA	male			203057710013_R04C01	EPIC
Reference_set_402		ADC	Adenocarcinoma			NA	NA	male			203057710013_R06C01	EPIC
Reference_set_403		ADC	Adenocarcinoma			NA	NA	male			203057710013_R08C01	EPIC
Reference_set_404		ADC	Adenocarcinoma			NA	NA	male			203145740113_R04C01	EPIC
Reference_set_405		ADC	Adenocarcinoma			NA	NA	male			203145740115_R07C01	EPIC
Reference_set_406		ADC	Adenocarcinoma			NA	NA	male			203212860202_R01C01	EPIC
Reference_set_407		ADC	Adenocarcinoma			NA	NA	male			203212860202_R03C01	EPIC
Reference_set_408		ADC	Adenocarcinoma			NA	NA	male			203212860202_R05C01	EPIC
Reference_set_409		ADC	Adenocarcinoma			NA	NA	male			203218680111_R01C01	EPIC
Reference_set_410		ADC	Adenocarcinoma			NA	NA	male			203218690038_R01C01	EPIC
Reference_set_411		ADC	Adenocarcinoma			NA	NA	male			203218690104_R01C01	EPIC
Reference_set_412		ADC	Adenocarcinoma			NA	NA	male			203218690104_R08C01	EPIC
Reference_set_413		ADC	Adenocarcinoma			NA	NA	male			203218690165_R02C01	EPIC
Reference_set_414		ADC	Adenocarcinoma			NA	NA	male			203218690165_R03C01	EPIC
Reference_set_415		ADC	Adenocarcinoma			NA	NA	male			203218690165_R05C01	EPIC
Reference_set_416		SMARCB1	Poorly differentiated carcinoma			NA	NA	male			203219640178_R03C01	EPIC
Reference_set_417		ADC	Adenocarcinoma			NA	NA	male			203219640178_R05C01	EPIC
Reference_set_418		ADC	Adenocarcinoma			NA	NA	male			203219640178_R07C01	EPIC
Reference_set_419		ADC	Adenocarcinoma			NA	NA	male			203219640216_R03C01	EPIC
Reference_set_420		NEC-like IDH2	Adenocarcinoma			NA	NA	female	15	Dead of disease	203219640216_R06C01	EPIC
Reference_set_421		ADC	Adenocarcinoma			NA	NA	male			203219640216_R07C01	EPIC
Reference_set_422		NEC-like SMARCA4/ARID1A enriched	Sinonasal undifferentiated carcinoma			Base of skull	50-60	male	4.5	Lost to follow-up	205041750149_R02C01	EPIC
Reference_set_423	Koelsche, Nature Comm 2021	EMB RMS	Embryonal rhabdomyosarcoma			NA	NA	female			201465910042_R06C01	EPIC
Reference_set_424	Koelsche, Nature Comm 2021	EMB RMS	Embryonal rhabdomyosarcoma			NA	NA	male			201465960009_R03C01	EPIC
Reference_set_425	Koelsche, Nature Comm 2021	EMB RMS	Embryonal rhabdomyosarcoma			NA	NA	male			201247480006_R08C01	EPIC
Reference_set_426	Koelsche, Nature Comm 2021	EMB RMS	Embryonal rhabdomyosarcoma			NA	NA	male			200925700107_R07C01	EPIC
Reference_set_427	Koelsche, Nature Comm 2021	EMB RMS	Embryonal rhabdomyosarcoma			NA	NA	male			200889820111_R02C01	EPIC
Reference_set_428	Koelsche, Nature Comm 2021	EMB RMS	Embryonal rhabdomyosarcoma			NA	NA	male			201465970058_R03C01	EPIC
Reference_set_429	Koelsche, Nature Comm 2021	EMB RMS	Embryonal rhabdomyosarcoma			NA	NA	male			201869680016_R05C01	EPIC
Reference_set_430		ONB	Olfactory neuroblastoma			NA	70-80	female			204958100132_R01C01	EPIC
Reference_set_431		None	Sinonasal undifferentiated carcinoma	Noise	Noise point	Nasal cavity, base of skull	NA	male			204958100132_R02C01	EPIC
Reference_set_432		ADC	Adenocarcinoma				80-90	male			204958100132_R03C01	EPIC
Reference_set_433		None	Sinonasal undifferentiated carcinoma	Yes	Low tumor cell content	Nasal cavity	NA	male			204958100096_R05C01	EPIC
Reference_set_434		NEC-like IDH2	Sinonasal undifferentiated carcinoma			Nasal cavity	60-70	female			204958100096_R07C01	EPIC
Reference_set_435		ACC	Adenoid cystic carcinoma			Nasal cavity	50-60	male			204958100096_R08C01	EPIC
Reference_set_436		GPC	Sinunasal glomangioperizytoma			Nasal cavity	40-50	male			205617070122_R08C01	EPIC
Reference_set_437		GPC	Sinunasal glomangioperizytoma			Nasal cavity	60-70	male			205751550132_R08C01	EPIC
Reference_set_438		GPC	Sinunasal glomangioperizytoma			Nasal cavity	90-100	male			205624890055_R03C01	EPIC
Reference_set_439		GPC	Sinunasal glomangioperizytoma			Nasal cavity	60-70	male			205624890055_R04C01	EPIC
Reference_set_440		GPC	Sinunasal glomangioperizytoma			Nasal cavity	60-70	male			205624890055_R05C01	EPIC
Reference_set_441		GPC	Sinunasal glomangioperizytoma			Nasal cavity	70-80	female			205624890055_R06C01	EPIC
