# Supplementary material for: DNA methylation-based classification of sinonasal tumors
Source: Nat Commun. 2022 Nov 28;13:7148. doi: 10.1038/s41467-022-34815-3 (PMC9705411; doi:10.1038/s41467-022-34815-3)
Supplement: Supplementary file 7 — Supplementary Data 3 [file 41467_2022_34815_MOESM7_ESM.xlsx]

## Sheet: Tabelle1
Sample name	Histological diagnosis	Predicted class	Predicted class without unknown	Consecutive workup	Localization	Age (years)	Sex	Array barcode (idat)	Chiptype
Test_set_1	Olfactory neuroblastoma	ONB	ONB	None	Nasal cavity	70-80	Male	205624890096_R03C01	EPIC
Test_set_2	Mucosal melanoma	Unknown	MELA	None	Nasal cavity	80-90	Female	205624890096_R05C01	EPIC
Test_set_3	SNUC	NEC-like IDH2	NEC-like IDH2	IDH2 R172S mutation, UCHL1 positive	Nasal cavity	60-70	Male	205624890080_R01C01	EPIC
Test_set_4	SNUC	NEC-like IDH2	NEC-like IDH2	IDH2 R172T mutation, UCHL1 positive	Nasal cavity	60-70	Male	205624890080_R04C01	EPIC
Test_set_5	SNUC	NEC-like IDH2	NEC-like IDH2	IDH2 R172S mutation, UCHL1 positive	Nasal cavity, paranasal sinus	50-60	Female	205624890080_R05C01	EPIC
Test_set_6	Olfactory neuroblastoma	ONB	ONB	None	Nasal cavity, base of skull	50-60	Female	205624890080_R06C01	EPIC
Test_set_7	Mucosal melanoma	MELA	MELA	None	Nasal cavity	70-80	Female	205624890080_R07C01	EPIC
Test_set_8	Embryonal rhabdomyosarcoma	Unknown	EMB RMS	None	Nasal cavity, orbit	0-10	Male	205624890080_R08C01	EPIC
Test_set_9	Olfactory neuroblastoma	ONB	ONB	None	Nasal cavity	30-40	Male	205310760146_R01C01	EPIC
Test_set_10	Squamous cell carcinoma	Unknown	SCC	NUT IHC negativ, EBER ISH negative	Nasal cavity	50-60	Male	204958100140_R05C01	EPIC
Test_set_11	SNUC	NEC-like IDH2	NEC-like IDH2	IDH2 R172S mutation	Nasal cavity	30-40	Female	204958100140_R06C01	EPIC
Test_set_12	SNUC	NEC-like SMARCA4 ARID1A	NEC-like SMARCA4 ARID1A	SMARCA4 p.Q611* mutation, ARID1A wild type, UCHL1 positive	Nasal cavity	20-30	Male	205537620171_R07C01	EPIC
Test_set_13	Adenoid cystic carcinoma	ACC	ACC	None	Nasal cavity	20-30	Male	205537620101_R07C01	EPIC
Test_set_14	Squamous cell carcinoma	Unknown	SCC	NUT IHC negative, EBER ISH negative	Nasal cavity	20-30	Female	204792780042_R06C01	EPIC
Test_set_15	Adenoid cystic carcinoma	ACC	ACC	None	Nasal cavity	80-90	Male	205724780075_R01C01	EPIC
Test_set_16	SNUC	NEC-like IDH2	NEC-like IDH2	IDH2 R172G mutation, UCHL1 positive	Nasal cavity, paranasal sinus	70-80	Male	205724780075_R03C01	EPIC
Test_set_17	Adenoid cystic carcinoma	ACC	ACC	None	Nasal cavity	50-60	Male	205724780075_R04C01	EPIC
Test_set_18	Merkel-cell carcinoma	MCC	MCC	None	Ridge of nose, nasal cavity	80-90	Female	205724780075_R05C01	EPIC
Test_set_19	Merkel-cell carcinoma	MCC	MCC	None	Dorsum nasi, nasal cavity	80-90	Female	205724780075_R06C01	EPIC
Test_set_20	Olfactory neuroblastoma	ONB	ONB	None	Nasal cavity	60-70	Male	205724780075_R07C01	EPIC
Test_set_21	Olfactory neuroblastoma	ONB	ONB	None	Nasal cavity	50-60	Female	205724780075_R08C01	EPIC
Test_set_22	Adenoid cystic carcinoma	ACC	ACC	None	Nasal cavity	80-90	Male	205751530163_R08C01	EPIC
Test_set_23	Adenocarcinoma	ADC	ADC	None	Nasal cavity	60-70	Male	205751540075_R02C01	EPIC
Test_set_24	Squamous cell carcinoma	SCC	SCC	NUT IHC negative, EBER ISH negative	Nasal cavity	60-70	Male	205617070122_R07C01	EPIC
Test_set_25	Ewing's sarcoma	EWS	EWS	None	Nasal cavity, paranasal sinus, orbit	0-10	Male	205617070152_R01C01	EPIC
Test_set_26	Ewing's sarcoma	Unknown	SCC	None	Nasal cavity	0-10	Male	205617070152_R03C01	EPIC
Test_set_27	Olfactory neuroblastoma	ONB	ONB	None	Nasal cavity	40-50	Male	205617070152_R04C01	EPIC
Test_set_28	Squamous cell carcinoma	SCC	SCC	NUT IHC negative, EBER ISH negative	Nasal cavity	70-80	Female	205617070152_R06C01	EPIC
Test_set_29	Adenoid cystic carcinoma	ACC	ACC	None	Nasal cavity	30-40	Female	205617070152_R07C01	EPIC
Test_set_30	Squamous cell carcinoma	LECA	LECA	NUT IHC negative, EBER ISH positive	Nasal cavity, nasopharynx	50-60	Male	205617070152_R08C01	EPIC
Test_set_31	Pituitary adenoma	PIT AD	PIT AD	None	Sellar region	40-50	Male	205041760041_R04C01	EPIC
Test_set_32	NUT midline carcinoma	NUT	NUT	None	Nasal cavity, paranasal sinus	30-40	NA	205041760069_R05C01	EPIC
Test_set_33	Adenoid cystic carcinoma	ACC	ACC	None	Nasal cavity	40-50	Male	205751550069_R01C01	EPIC
Test_set_34	Adenocarcinoma	ADC	ADC	None	Nasal cavity	80-90	Male	205751550069_R02C01	EPIC
Test_set_35	Adenoid cystic carcinoma	ACC	ACC	None	Nasal cavity	50-60	Male	205751550069_R04C01	EPIC
Test_set_36	Olfactory neuroblastoma	ONB	ONB	None	Nasal cavity	50-60	Male	205724780127_R02C01	EPIC
Test_set_37	Ewing's sarcoma	EWS	EWS	None	Nasal cavity	2020-10-01	Female	205724780127_R03C01	EPIC
Test_set_38	Squamous cell carcinoma	NUT	NUT	NUT IHC positive, EBER ISH negative	Nasal cavity, paranasal sinus, base of skull, orbit	60-70	Female	205724780127_R05C01	EPIC
Test_set_39	Pituitary adenoma	PIT AD	PIT AD	None	Sellar region	40-50	Female	205041750127_R07C01	EPIC
Test_set_40	Pituitary adenoma	PIT AD	PIT AD	None	Sellar region	40-50	Female	203982200038_R02C01	EPIC
Test_set_41	Pituitary adenoma	PIT AD	PIT AD	None	Sellar region	50-60	Female	203821710034_R06C01	EPIC
Test_set_42	Pituitary adenoma	PIT AD	PIT AD	None	Sellar region	50-60	Male	203821710002_R05C01	EPIC
Test_set_43	Pituitary adenoma	PIT AD	PIT AD	None	Sellar region	60-70	Male	203867050020_R08C01	EPIC
Test_set_44	Pituitary adenoma	PIT AD	PIT AD	None	Sellar region	40-50	Female	203013210156_R04C01	EPIC
Test_set_45	Pituitary adenoma	PIT AD	PIT AD	None	Sellar region	40-50	Male	201876940067_R06C01	EPIC
Test_set_46	Olfactory neuroblastoma	ONB	ONB	None	Base of skull	NA	NA	203163300085_R04C01	EPIC
Test_set_47	Craniopharyngiom	CPH	CPH	None	Base of skull	NA	NA	205107400166_R08C01	EPIC
Test_set_48	Merkel-cell carcinoma	MCC	MCC	None	Ridge of nose, dorsum nasi, orbit	80-90	Male	205724780126_R01C01	EPIC
Test_set_49	Embryonal rhabdomyosarcoma	EMB RMS	EMB RMS	None	Nasal cavity, paranasal sinus, orbit	0-10	Female	205724780126_R05C01	EPIC
Test_set_50	Alveolar rhabdomyosarcoma	ALV RMS	ALV RMS	None	Nasal cavity, base of skull	0-10	Male	205724780126_R07C01	EPIC
Test_set_51	Alveolar rhabdomyosarcoma	ALV RMS	ALV RMS	None	Nasal cavity, paranasal sinus	20-30	Male	205724780126_R08C01	EPIC
Test_set_52	Lymphoepithelial carcinoma	LECA	LECA	None	Nasal cavity, nasopharynx	40-50	Male	204776820110_R08C01	EPIC
