# Supplementary material for: DNA methylation-based classification of sinonasal tumors
Source: Nat Commun. 2022 Nov 28;13:7148. doi: 10.1038/s41467-022-34815-3 (PMC9705411; doi:10.1038/s41467-022-34815-3)
Supplement: Supplementary file 8 — Supplementary Data 4 [file 41467_2022_34815_MOESM8_ESM.xlsx]

## Sheet: Tabelle1
Category	Exact Diagnosis	Source	Array barcode	Chiptype	SVM prediction	RF prediction
Salivary gland tumors	Acinic Cell Carcinoma	Unpublished data, own research	205724780112_R06C01	EPIC	unknown	unknown
Salivary gland tumors	Acinic Cell Carcinoma	Unpublished data, own research	205724780112_R07C01	EPIC	unknown	unknown
Salivary gland tumors	Acinic Cell Carcinoma	Unpublished data, own research	205724780144_R05C01	EPIC	unknown	unknown
Salivary gland tumors	Acinic Cell Carcinoma	Unpublished data, own research	204776820078_R04C01	EPIC	unknown	unknown
Salivary gland tumors	Acinic Cell Carcinoma	Unpublished data, own research	204776820078_R02C01	EPIC	unknown	unknown
Salivary gland tumors	Acinic Cell Carcinoma	Unpublished data, own research	205022020042_R02C01	EPIC	unknown	unknown
Salivary gland tumors	Acinic Cell Carcinoma	Unpublished data, own research	204776820104_R03C01	EPIC	unknown	unknown
Salivary gland tumors	Acinic Cell Carcinoma	Unpublished data, own research	204776830061_R03C01	EPIC	unknown	unknown
Salivary gland tumors	Acinic Cell Carcinoma	Unpublished data, own research	204776820104_R07C01	EPIC	unknown	unknown
Salivary gland tumors	Acinic Cell Carcinoma	Unpublished data, own research	205022020042_R04C01	EPIC	unknown	unknown
Others	Acute Myeloid Leukaemia	TCGA	5771955030_R01C01	450k	unknown	unknown
Others	Acute Myeloid Leukaemia	TCGA	5771955030_R01C02	450k	unknown	unknown
Others	Acute Myeloid Leukaemia	TCGA	5771955030_R02C01	450k	unknown	unknown
Others	Acute Myeloid Leukaemia	TCGA	5771955030_R02C02	450k	unknown	unknown
Others	Acute Myeloid Leukaemia	TCGA	5771955030_R03C01	450k	unknown	unknown
Salivary gland tumors	Adenocarcinoma NOS	Unpublished data, own research	205724780144_R02C01	EPIC	unknown	unknown
Salivary gland tumors	Adenocarcinoma NOS	Unpublished data, own research	204958100132_R08C01	EPIC	unknown	unknown
Salivary gland tumors	Adenocarcinoma NOS	Unpublished data, own research	204792780042_R04C01	EPIC	unknown	unknown
Salivary gland tumors	Adenocarcinoma NOS	Unpublished data, own research	204958100096_R03C01	EPIC	unknown	unknown
Salivary gland tumors	Adenocarcinoma NOS	Unpublished data, own research	204958100132_R06C01	EPIC	unknown	unknown
Salivary gland tumors	Adenocarcinoma NOS	Unpublished data, own research	204958100096_R04C01	EPIC	unknown	unknown
Salivary gland tumors	Adenocarcinoma NOS	Unpublished data, own research	204958100132_R05C01	EPIC	unknown	unknown
Salivary gland tumors	Adenocarcinoma NOS	Unpublished data, own research	204958100037_R08C01	EPIC	unknown	unknown
Salivary gland tumors	Adenocarcinoma NOS	Unpublished data, own research	204958100096_R01C01	EPIC	unknown	unknown
Salivary gland tumors	Adenocarcinoma NOS	Unpublished data, own research	204958100140_R02C01	EPIC	unknown	unknown
Others	Adrenocortical Carcinoma	TCGA	9283265010_R01C01	450k	unknown	unknown
Others	Adrenocortical Carcinoma	TCGA	9283265010_R01C02	450k	unknown	unknown
Others	Adrenocortical Carcinoma	TCGA	9283265010_R02C01	450k	unknown	unknown
Others	Adrenocortical Carcinoma	TCGA	9283265010_R02C02	450k	unknown	unknown
Others	Adrenocortical Carcinoma	TCGA	9283265010_R03C01	450k	unknown	unknown
Mesenchymal	Alveolar Soft Part Sarcoma	Koelsche et al., Nature Communications 2021	200928190197_R05C01	EPIC	unknown	unknown
Mesenchymal	Alveolar Soft Part Sarcoma	Koelsche et al., Nature Communications 2021	200928190197_R04C01	EPIC	unknown	unknown
Mesenchymal	Alveolar Soft Part Sarcoma	Koelsche et al., Nature Communications 2021	200928190197_R03C01	EPIC	unknown	unknown
Mesenchymal	Alveolar Soft Part Sarcoma	Koelsche et al., Nature Communications 2021	200928190197_R01C01	EPIC	unknown	unknown
Mesenchymal	Alveolar Soft Part Sarcoma	Koelsche et al., Nature Communications 2021	200928190153_R08C01	EPIC	unknown	unknown
Mesenchymal	Alveolar Soft Part Sarcoma	Koelsche et al., Nature Communications 2021	200928190153_R07C01	EPIC	unknown	unknown
Mesenchymal	Alveolar Soft Part Sarcoma	Koelsche et al., Nature Communications 2021	200928190153_R06C01	EPIC	unknown	unknown
Mesenchymal	Alveolar Soft Part Sarcoma	Koelsche et al., Nature Communications 2021	200928190152_R08C01	EPIC	unknown	unknown
Mesenchymal	Alveolar Soft Part Sarcoma	Koelsche et al., Nature Communications 2021	200928190152_R07C01	EPIC	unknown	unknown
Mesenchymal	Alveolar Soft Part Sarcoma	Koelsche et al., Nature Communications 2021	200397870059_R02C01	450k	unknown	unknown
Mesenchymal	Alveolar Soft Part Sarcoma	Koelsche et al., Nature Communications 2021	200397860029_R01C02	450k	unknown	unknown
Mesenchymal	Alveolar Soft Part Sarcoma	Koelsche et al., Nature Communications 2021	3998568084_R04C02	450k	unknown	unknown
Mesenchymal	Alveolar Soft Part Sarcoma	Koelsche et al., Nature Communications 2021	3999547168_R03C01	450k	unknown	unknown
Mesenchymal	Alveolar Soft Part Sarcoma	Koelsche et al., Nature Communications 2021	200928190153_R05C01	EPIC	unknown	unknown
Mesenchymal	Alveolar Soft Part Sarcoma	Koelsche et al., Nature Communications 2021	201530490035_R02C01	EPIC	unknown	unknown
Mesenchymal	Alveolar Soft Part Sarcoma	Koelsche et al., Nature Communications 2021	200397870027_R05C02	450k	unknown	unknown
Squamous cell carcinoma	Anal Squamous Cell Carcinoma	Unpublished data, own research	203810690096_R03C01	EPIC	SCC	unknown
Squamous cell carcinoma	Anal Squamous Cell Carcinoma	Unpublished data, own research	204774160011_R08C01	EPIC	unknown	unknown
Squamous cell carcinoma	Anal Squamous Cell Carcinoma	Unpublished data, own research	203810690096_R04C01	EPIC	unknown	unknown
Squamous cell carcinoma	Anal Squamous Cell Carcinoma	Unpublished data, own research	204774160011_R03C01	EPIC	unknown	unknown
Squamous cell carcinoma	Anal Squamous Cell Carcinoma	Unpublished data, own research	204776820023_R08C01	EPIC	SCC	unknown
Squamous cell carcinoma	Anal Squamous Cell Carcinoma	Unpublished data, own research	204776820069_R02C01	EPIC	unknown	unknown
Squamous cell carcinoma	Anal Squamous Cell Carcinoma	Unpublished data, own research	204776830060_R04C01	EPIC	SCC	unknown
Squamous cell carcinoma	Anal Squamous Cell Carcinoma	Unpublished data, own research	204776830060_R06C01	EPIC	SCC	unknown
Squamous cell carcinoma	Anal Squamous Cell Carcinoma	Unpublished data, own research	204776830061_R06C01	EPIC	unknown	unknown
Squamous cell carcinoma	Anal Squamous Cell Carcinoma	Unpublished data, own research	204776830061_R08C01	EPIC	unknown	unknown
Squamous cell carcinoma	Anal Squamous Cell Carcinoma	Unpublished data, own research	203810690096_R01C01	EPIC	unknown	unknown
Squamous cell carcinoma	Anal Squamous Cell Carcinoma	Unpublished data, own research	204390590124_R03C01	EPIC	unknown	unknown
Squamous cell carcinoma	Anal Squamous Cell Carcinoma	Unpublished data, own research	203810690062_R08C01	EPIC	unknown	unknown
Squamous cell carcinoma	Anal Squamous Cell Carcinoma	Unpublished data, own research	203810690096_R02C01	EPIC	SCC	unknown
Squamous cell carcinoma	Anal Squamous Cell Carcinoma	Unpublished data, own research	203810690111_R07C01	EPIC	unknown	unknown
Squamous cell carcinoma	Anal Squamous Cell Carcinoma	Unpublished data, own research	203810690111_R08C01	EPIC	unknown	unknown
Squamous cell carcinoma	Anal Squamous Cell Carcinoma	Unpublished data, own research	203821710019_R07C01	EPIC	unknown	unknown
Squamous cell carcinoma	Anal Squamous Cell Carcinoma	Unpublished data, own research	204390590124_R07C01	EPIC	unknown	unknown
Squamous cell carcinoma	Anal Squamous Cell Carcinoma	Unpublished data, own research	204082600076_R05C01	EPIC	SCC	unknown
Squamous cell carcinoma	Anal Squamous Cell Carcinoma	Unpublished data, own research	204068280039_R02C01	EPIC	SCC	unknown
Squamous cell carcinoma	Anal Squamous Cell Carcinoma	Unpublished data, own research	204068280039_R06C01	EPIC	SCC	unknown
Squamous cell carcinoma	Anal Squamous Cell Carcinoma	Unpublished data, own research	203991530008_R02C01	EPIC	SCC	unknown
Squamous cell carcinoma	Anal Squamous Cell Carcinoma	Unpublished data, own research	204088030021_R05C01	EPIC	unknown	unknown
Squamous cell carcinoma	Anal Squamous Cell Carcinoma	Unpublished data, own research	203810690044_R04C01	EPIC	unknown	unknown
Squamous cell carcinoma	Anal Squamous Cell Carcinoma	Unpublished data, own research	203998250033_R06C01	EPIC	unknown	unknown
Squamous cell carcinoma	Anal Squamous Cell Carcinoma	Unpublished data, own research	204088030038_R01C01	EPIC	SCC	unknown
Squamous cell carcinoma	Anal Squamous Cell Carcinoma	Unpublished data, own research	204234650162_R07C01	EPIC	unknown	unknown
Squamous cell carcinoma	Anal Squamous Cell Carcinoma	Unpublished data, own research	203998250089_R03C01	EPIC	unknown	unknown
Squamous cell carcinoma	Anal Squamous Cell Carcinoma	Unpublished data, own research	203998250089_R07C01	EPIC	unknown	unknown
Squamous cell carcinoma	Anal Squamous Cell Carcinoma	Unpublished data, own research	204390590085_R07C01	EPIC	unknown	unknown
Brain tumor	Anaplastic (Malignant) Meningioma	Capper et al., Nature 2018	9376561043_R02C02	450k	unknown	unknown
Brain tumor	Anaplastic (Malignant) Meningioma	Capper et al., Nature 2018	9376561043_R03C02	450k	unknown	unknown
Brain tumor	Anaplastic (Malignant) Meningioma	Capper et al., Nature 2018	9376561043_R05C01	450k	unknown	unknown
Brain tumor	Anaplastic (Malignant) Meningioma	Capper et al., Nature 2018	9376561043_R06C01	450k	unknown	unknown
Brain tumor	Anaplastic (Malignant) Meningioma	Capper et al., Nature 2018	9376561043_R04C02	450k	unknown	unknown
Brain tumor	Anaplastic Astrocytoma, IDH-Mutant	Capper et al., Nature 2018	9878827229_R01C01	450k	unknown	unknown
Brain tumor	Anaplastic Astrocytoma, IDH-Mutant	Capper et al., Nature 2018	9855358018_R02C02	450k	unknown	unknown
Brain tumor	Anaplastic Astrocytoma, IDH-Mutant	Capper et al., Nature 2018	9553932002_R05C02	450k	unknown	unknown
Brain tumor	Anaplastic Astrocytoma, IDH-Mutant	Capper et al., Nature 2018	9769100008_R01C02	450k	unknown	unknown
Brain tumor	Anaplastic Astrocytoma, IDH-Mutant	Capper et al., Nature 2018	9878820107_R04C01	450k	unknown	unknown
Brain tumor	Anaplastic Astrocytoma, IDH-Mutant	Capper et al., Nature 2018	9878827225_R04C02	450k	unknown	unknown
Brain tumor	Anaplastic Astrocytoma, IDH-Mutant	Capper et al., Nature 2018	9533774084_R06C02	450k	unknown	unknown
Brain tumor	Anaplastic Astrocytoma, IDH-Mutant	Capper et al., Nature 2018	8622007091_R02C02	450k	unknown	unknown
Brain tumor	Anaplastic Astrocytoma, IDH-Mutant	Capper et al., Nature 2018	9829119119_R03C02	450k	unknown	unknown
Brain tumor	Anaplastic Astrocytoma, IDH-Mutant	Capper et al., Nature 2018	3999547092_R06C02	450k	unknown	unknown
Brain tumor	Anaplastic Astrocytoma, IDH-Mutant	Capper et al., Nature 2018	9379082092_R02C01	450k	unknown	unknown
Brain tumor	Anaplastic Astrocytoma, IDH-Mutant	Capper et al., Nature 2018	3999875056_R04C01	450k	unknown	unknown
Brain tumor	Anaplastic Astrocytoma, IDH-Mutant	Capper et al., Nature 2018	9020331028_R06C01	450k	unknown	unknown
Brain tumor	Anaplastic Astrocytoma, IDH-Mutant	Capper et al., Nature 2018	9878820156_R06C01	450k	unknown	unknown
Brain tumor	Anaplastic Astrocytoma, IDH-Mutant	Capper et al., Nature 2018	10003886253_R06C02	450k	unknown	unknown
Brain tumor	Anaplastic Astrocytoma, IDH-Mutant	Capper et al., Nature 2018	9878820113_R03C02	450k	unknown	unknown
Brain tumor	Anaplastic Astrocytoma, IDH-Mutant	Capper et al., Nature 2018	9878820066_R05C02	450k	unknown	unknown
Brain tumor	Anaplastic Astrocytoma, IDH-Mutant	Capper et al., Nature 2018	9968646113_R01C02	450k	unknown	unknown
Brain tumor	Anaplastic Astrocytoma, IDH-Mutant	Capper et al., Nature 2018	8622007118_R02C02	450k	unknown	unknown
Brain tumor	Anaplastic Astrocytoma, IDH-Mutant	Capper et al., Nature 2018	8622007091_R04C01	450k	unknown	unknown
Brain tumor	Anaplastic Astrocytoma, IDH-Mutant	Capper et al., Nature 2018	8622007091_R05C01	450k	unknown	unknown
Brain tumor	Anaplastic Astrocytoma, IDH-Mutant	Capper et al., Nature 2018	9407210003_R03C01	450k	unknown	unknown
Brain tumor	Anaplastic Astrocytoma, IDH-Mutant	Capper et al., Nature 2018	9534104010_R02C02	450k	unknown	unknown
Brain tumor	Anaplastic Astrocytoma, IDH-Mutant	Capper et al., Nature 2018	9855358018_R01C02	450k	unknown	unknown
Brain tumor	Anaplastic Astrocytoma, IDH-Mutant	Capper et al., Nature 2018	9878820017_R02C02	450k	unknown	unknown
Brain tumor	Anaplastic Astrocytoma, IDH-Mutant	Capper et al., Nature 2018	9007225142_R02C01	450k	unknown	unknown
Brain tumor	Anaplastic Astrocytoma, IDH-Mutant	Capper et al., Nature 2018	8622007091_R01C01	450k	unknown	unknown
Brain tumor	Anaplastic Astrocytoma, IDH-Mutant	Capper et al., Nature 2018	9534104007_R01C01	450k	unknown	unknown
Brain tumor	Anaplastic Astrocytoma, IDH-Mutant	Capper et al., Nature 2018	10006823130_R05C01	450k	unknown	unknown
Brain tumor	Anaplastic Astrocytoma, IDH-Mutant	Capper et al., Nature 2018	9379086138_R05C02	450k	unknown	unknown
Brain tumor	Anaplastic Astrocytoma, IDH-Mutant	Capper et al., Nature 2018	9533774021_R04C02	450k	unknown	unknown
Brain tumor	Anaplastic Astrocytoma, IDH-Mutant	Capper et al., Nature 2018	9855358031_R04C01	450k	unknown	unknown
Brain tumor	Anaplastic Astrocytoma, IDH-Mutant	Capper et al., Nature 2018	9969477101_R05C01	450k	unknown	unknown
Brain tumor	Anaplastic Astrocytoma, IDH-Mutant	Capper et al., Nature 2018	9379086164_R03C02	450k	unknown	unknown
Brain tumor	Anaplastic Astrocytoma, IDH-Mutant	Capper et al., Nature 2018	9969477074_R03C01	450k	unknown	unknown
Brain tumor	Anaplastic Astrocytoma, IDH-Mutant	Capper et al., Nature 2018	9379086167_R05C02	450k	unknown	unknown
Brain tumor	Anaplastic Astrocytoma, IDH-Mutant	Capper et al., Nature 2018	9297949139_R01C02	450k	unknown	unknown
Brain tumor	Anaplastic Astrocytoma, IDH-Mutant	Capper et al., Nature 2018	9020331028_R01C02	450k	unknown	unknown
Brain tumor	Anaplastic Astrocytoma, IDH-Mutant	Capper et al., Nature 2018	3999308203_R01C02	450k	unknown	unknown
Brain tumor	Anaplastic Astrocytoma, IDH-Mutant	Capper et al., Nature 2018	9379086138_R05C01	450k	unknown	unknown
Brain tumor	Anaplastic Astrocytoma, IDH-Mutant	Capper et al., Nature 2018	8622007118_R04C01	450k	unknown	unknown
Brain tumor	Anaplastic Astrocytoma, IDH-Mutant	Capper et al., Nature 2018	9406922104_R03C01	450k	unknown	unknown
Brain tumor	Anaplastic Astrocytoma, IDH-Mutant	Capper et al., Nature 2018	10006823144_R06C02	450k	unknown	unknown
Brain tumor	Anaplastic Astrocytoma, IDH-Mutant	Capper et al., Nature 2018	3999112137_R03C01	450k	unknown	unknown
Brain tumor	Anaplastic Astrocytoma, IDH-Mutant	Capper et al., Nature 2018	9406922106_R04C02	450k	unknown	unknown
Brain tumor	Anaplastic Astrocytoma, IDH-Mutant	Capper et al., Nature 2018	3998909027_R01C01	450k	unknown	unknown
Brain tumor	Anaplastic Astrocytoma, IDH-Mutant	Capper et al., Nature 2018	8622007091_R01C02	450k	unknown	unknown
Brain tumor	Anaplastic Astrocytoma, IDH-Mutant	Capper et al., Nature 2018	9379086163_R06C01	450k	unknown	unknown
Brain tumor	Anaplastic Astrocytoma, IDH-Mutant	Capper et al., Nature 2018	9878820107_R05C02	450k	unknown	unknown
Brain tumor	Anaplastic Astrocytoma, IDH-Mutant	Capper et al., Nature 2018	9379086167_R06C01	450k	unknown	unknown
Brain tumor	Anaplastic Astrocytoma, IDH-Mutant	Capper et al., Nature 2018	9407210003_R05C01	450k	unknown	unknown
Brain tumor	Anaplastic Astrocytoma, IDH-Mutant	Capper et al., Nature 2018	9741950025_R06C02	450k	unknown	unknown
Brain tumor	Anaplastic Astrocytoma, IDH-Mutant	Capper et al., Nature 2018	9741950149_R05C02	450k	unknown	unknown
Brain tumor	Anaplastic Astrocytoma, IDH-Wildtype	Capper et al., Nature 2018	9007225163_R05C02	450k	unknown	unknown
Brain tumor	Anaplastic Astrocytoma, IDH-Wildtype	Capper et al., Nature 2018	9969477101_R03C02	450k	unknown	unknown
Brain tumor	Anaplastic Astrocytoma, IDH-Wildtype	Capper et al., Nature 2018	9553932098_R03C02	450k	unknown	unknown
Brain tumor	Anaplastic Ependymoma	Capper et al., Nature 2018	9305651003_R06C01	450k	unknown	unknown
Brain tumor	Anaplastic Ependymoma	Capper et al., Nature 2018	9305651027_R03C02	450k	unknown	unknown
Brain tumor	Anaplastic Ependymoma	Capper et al., Nature 2018	9305651016_R06C02	450k	unknown	unknown
Brain tumor	Anaplastic Ependymoma	Capper et al., Nature 2018	9297949078_R05C02	450k	unknown	unknown
Brain tumor	Anaplastic Ependymoma	Capper et al., Nature 2018	9297949046_R04C02	450k	unknown	unknown
Brain tumor	Anaplastic Ependymoma	Capper et al., Nature 2018	9426020064_R06C02	450k	unknown	unknown
Brain tumor	Anaplastic Ependymoma	Capper et al., Nature 2018	9420867124_R06C02	450k	unknown	unknown
Brain tumor	Anaplastic Ependymoma	Capper et al., Nature 2018	9305651013_R06C01	450k	unknown	unknown
Brain tumor	Anaplastic Ependymoma	Capper et al., Nature 2018	9305651005_R04C02	450k	unknown	unknown
Brain tumor	Anaplastic Ependymoma	Capper et al., Nature 2018	9305651013_R04C01	450k	unknown	unknown
Brain tumor	Anaplastic Ependymoma	Capper et al., Nature 2018	9305651013_R06C02	450k	unknown	unknown
Brain tumor	Anaplastic Ependymoma	Capper et al., Nature 2018	9297949078_R05C01	450k	unknown	unknown
Brain tumor	Anaplastic Ependymoma	Capper et al., Nature 2018	9297949078_R04C02	450k	unknown	unknown
Brain tumor	Anaplastic Ependymoma	Capper et al., Nature 2018	9296930094_R04C01	450k	unknown	unknown
Brain tumor	Anaplastic Ependymoma	Capper et al., Nature 2018	9296930094_R05C01	450k	unknown	unknown
Brain tumor	Anaplastic Ependymoma	Capper et al., Nature 2018	6026818110_R05C02	450k	unknown	unknown
Brain tumor	Anaplastic Ependymoma	Capper et al., Nature 2018	8622007106_R01C02	450k	unknown	unknown
Brain tumor	Anaplastic Ependymoma	Capper et al., Nature 2018	9403904109_R05C02	450k	unknown	unknown
Brain tumor	Anaplastic Ependymoma	Capper et al., Nature 2018	9969477098_R02C01	450k	unknown	unknown
Brain tumor	Anaplastic Ependymoma	Capper et al., Nature 2018	6929689149_R05C01	450k	unknown	unknown
Brain tumor	Anaplastic Ependymoma	Capper et al., Nature 2018	6929689149_R04C01	450k	unknown	unknown
Brain tumor	Anaplastic Ependymoma	Capper et al., Nature 2018	9373551108_R06C02	450k	unknown	unknown
Brain tumor	Anaplastic Ependymoma	Capper et al., Nature 2018	9426020064_R03C02	450k	unknown	unknown
Brain tumor	Anaplastic Ependymoma	Capper et al., Nature 2018	9426020065_R04C01	450k	unknown	unknown
Brain tumor	Anaplastic Ependymoma	Capper et al., Nature 2018	9305651005_R05C02	450k	unknown	unknown
Brain tumor	Anaplastic Ependymoma	Capper et al., Nature 2018	9305651005_R03C01	450k	unknown	unknown
Brain tumor	Anaplastic Ependymoma	Capper et al., Nature 2018	9305651013_R03C01	450k	unknown	unknown
Brain tumor	Anaplastic Ependymoma	Capper et al., Nature 2018	9297949078_R06C02	450k	unknown	unknown
Brain tumor	Anaplastic Ependymoma	Capper et al., Nature 2018	9406921039_R04C01	450k	unknown	unknown
Brain tumor	Anaplastic Ependymoma	Capper et al., Nature 2018	9373551020_R05C01	450k	unknown	unknown
Brain tumor	Anaplastic Ependymoma	Capper et al., Nature 2018	9426020065_R02C01	450k	unknown	unknown
Brain tumor	Anaplastic Ependymoma	Capper et al., Nature 2018	9403904125_R02C01	450k	unknown	unknown
Brain tumor	Anaplastic Ependymoma	Capper et al., Nature 2018	9305651005_R06C02	450k	unknown	unknown
Brain tumor	Anaplastic Ependymoma	Capper et al., Nature 2018	9305651016_R02C02	450k	unknown	unknown
Brain tumor	Anaplastic Ependymoma	Capper et al., Nature 2018	9305651027_R06C01	450k	unknown	unknown
Brain tumor	Anaplastic Ependymoma	Capper et al., Nature 2018	9305651003_R03C02	450k	unknown	unknown
Brain tumor	Anaplastic Ependymoma	Capper et al., Nature 2018	9305651027_R02C02	450k	unknown	unknown
Brain tumor	Anaplastic Ependymoma	Capper et al., Nature 2018	9305651005_R02C02	450k	unknown	unknown
Brain tumor	Anaplastic Ependymoma	Capper et al., Nature 2018	9297949098_R02C01	450k	unknown	unknown
Brain tumor	Anaplastic Ependymoma	Capper et al., Nature 2018	9379082092_R02C02	450k	unknown	unknown
Brain tumor	Anaplastic Ependymoma	Capper et al., Nature 2018	9403904071_R03C02	450k	unknown	unknown
Brain tumor	Anaplastic Ependymoma	Capper et al., Nature 2018	9305651016_R05C01	450k	unknown	unknown
Brain tumor	Anaplastic Ependymoma	Capper et al., Nature 2018	9305651005_R01C02	450k	unknown	unknown
Brain tumor	Anaplastic Ependymoma	Capper et al., Nature 2018	9297949078_R01C02	450k	unknown	unknown
Brain tumor	Anaplastic Ependymoma	Capper et al., Nature 2018	9297949078_R02C02	450k	unknown	unknown
Brain tumor	Anaplastic Ependymoma	Capper et al., Nature 2018	9297949098_R04C01	450k	unknown	unknown
Brain tumor	Anaplastic Ependymoma	Capper et al., Nature 2018	9426020064_R01C01	450k	unknown	unknown
Brain tumor	Anaplastic Ependymoma	Capper et al., Nature 2018	9422493133_R06C02	450k	unknown	unknown
Brain tumor	Anaplastic Ependymoma	Capper et al., Nature 2018	9534104010_R01C01	450k	unknown	unknown
Brain tumor	Anaplastic Ependymoma	Capper et al., Nature 2018	9296930094_R03C01	450k	unknown	unknown
Brain tumor	Anaplastic Ependymoma	Capper et al., Nature 2018	6026818091_R05C02	450k	unknown	unknown
Brain tumor	Anaplastic Ependymoma	Capper et al., Nature 2018	9305651016_R06C01	450k	unknown	unknown
Brain tumor	Anaplastic Ependymoma	Capper et al., Nature 2018	9297949139_R04C02	450k	unknown	unknown
Brain tumor	Anaplastic Ependymoma	Capper et al., Nature 2018	9403904111_R06C02	450k	unknown	unknown
Brain tumor	Anaplastic Ependymoma	Capper et al., Nature 2018	6026818091_R06C02	450k	unknown	unknown
Brain tumor	Anaplastic Ependymoma	Capper et al., Nature 2018	9305651003_R03C01	450k	unknown	unknown
Brain tumor	Anaplastic Ependymoma	Capper et al., Nature 2018	9611519028_R02C01	450k	unknown	unknown
Brain tumor	Anaplastic Ependymoma	Capper et al., Nature 2018	9969477057_R01C02	450k	unknown	unknown
Brain tumor	Anaplastic Ependymoma	Capper et al., Nature 2018	9968646098_R03C02	450k	unknown	unknown
Brain tumor	Anaplastic Ependymoma	Capper et al., Nature 2018	9968646156_R02C02	450k	unknown	unknown
Brain tumor	Anaplastic Ependymoma	Capper et al., Nature 2018	6929689149_R04C02	450k	unknown	unknown
Brain tumor	Anaplastic Ependymoma	Capper et al., Nature 2018	9533774102_R02C02	450k	unknown	unknown
Brain tumor	Anaplastic Ependymoma	Capper et al., Nature 2018	9426020065_R03C01	450k	unknown	unknown
Brain tumor	Anaplastic Ependymoma	Capper et al., Nature 2018	9968646096_R05C02	450k	unknown	unknown
Brain tumor	Anaplastic Ependymoma	Capper et al., Nature 2018	6026818094_R04C02	450k	unknown	unknown
Brain tumor	Anaplastic Ependymoma	Capper et al., Nature 2018	6752625135_R01C01	450k	unknown	unknown
Brain tumor	Anaplastic Ependymoma	Capper et al., Nature 2018	6285641010_R02C01	450k	unknown	unknown
Brain tumor	Anaplastic Ependymoma	Capper et al., Nature 2018	9968646156_R03C02	450k	unknown	unknown
Brain tumor	Anaplastic Ependymoma	Capper et al., Nature 2018	6026818091_R03C01	450k	unknown	unknown
Brain tumor	Anaplastic Ependymoma	Capper et al., Nature 2018	9968646139_R02C02	450k	unknown	unknown
Brain tumor	Anaplastic Ependymoma	Capper et al., Nature 2018	9426020064_R05C01	450k	unknown	unknown
Brain tumor	Anaplastic Ependymoma	Capper et al., Nature 2018	9553932012_R04C02	450k	unknown	unknown
Brain tumor	Anaplastic Ependymoma	Capper et al., Nature 2018	6752625133_R06C02	450k	unknown	unknown
Brain tumor	Anaplastic Ependymoma	Capper et al., Nature 2018	6026818094_R03C01	450k	unknown	unknown
Brain tumor	Anaplastic Ependymoma	Capper et al., Nature 2018	6285641010_R03C01	450k	unknown	unknown
Brain tumor	Anaplastic Ependymoma	Capper et al., Nature 2018	9968646096_R04C02	450k	unknown	unknown
Brain tumor	Anaplastic Ependymoma	Capper et al., Nature 2018	6969568124_R02C01	450k	unknown	unknown
Brain tumor	Anaplastic Ependymoma	Capper et al., Nature 2018	9969477057_R02C02	450k	unknown	unknown
Brain tumor	Anaplastic Ependymoma	Capper et al., Nature 2018	9422493152_R02C01	450k	unknown	unknown
Brain tumor	Anaplastic Ependymoma	Capper et al., Nature 2018	9373550028_R05C01	450k	unknown	unknown
Brain tumor	Anaplastic Ependymoma	Capper et al., Nature 2018	9373550131_R06C02	450k	unknown	unknown
Brain tumor	Anaplastic Ependymoma	Capper et al., Nature 2018	9969477003_R01C02	450k	unknown	unknown
Brain tumor	Anaplastic Ependymoma	Capper et al., Nature 2018	9968646139_R04C02	450k	unknown	unknown
Brain tumor	Anaplastic Ependymoma	Capper et al., Nature 2018	9305651027_R03C01	450k	unknown	unknown
Brain tumor	Anaplastic Ependymoma	Capper et al., Nature 2018	3998568089_R02C02	450k	unknown	unknown
Brain tumor	Anaplastic Ependymoma	Capper et al., Nature 2018	3999834003_R03C01	450k	unknown	unknown
Brain tumor	Anaplastic Ependymoma	Capper et al., Nature 2018	9968646160_R01C02	450k	unknown	unknown
Brain tumor	Anaplastic Ependymoma	Capper et al., Nature 2018	9968646144_R04C02	450k	unknown	unknown
Brain tumor	Anaplastic Ependymoma	Capper et al., Nature 2018	9340996003_R05C02	450k	unknown	unknown
Brain tumor	Anaplastic Ganglioglioma	Capper et al., Nature 2018	9422492035_R03C01	450k	unknown	unknown
Brain tumor	Anaplastic Ganglioglioma	Capper et al., Nature 2018	9553932010_R05C01	450k	unknown	unknown
Brain tumor	Anaplastic Oligodendroglioma, IDH-Mutant And 1P/19Q-Codeleted	Capper et al., Nature 2018	9406922104_R01C01	450k	unknown	unknown
Brain tumor	Anaplastic Oligodendroglioma, IDH-Mutant And 1P/19Q-Codeleted	Capper et al., Nature 2018	3999834003_R06C01	450k	unknown	unknown
Brain tumor	Anaplastic Oligodendroglioma, IDH-Mutant And 1P/19Q-Codeleted	Capper et al., Nature 2018	9420867051_R05C02	450k	unknown	unknown
Brain tumor	Anaplastic Oligodendroglioma, IDH-Mutant And 1P/19Q-Codeleted	Capper et al., Nature 2018	9968646113_R02C02	450k	unknown	unknown
Brain tumor	Anaplastic Oligodendroglioma, IDH-Mutant And 1P/19Q-Codeleted	Capper et al., Nature 2018	9379086163_R04C01	450k	unknown	unknown
Brain tumor	Anaplastic Oligodendroglioma, IDH-Mutant And 1P/19Q-Codeleted	Capper et al., Nature 2018	9406922108_R06C01	450k	unknown	unknown
Brain tumor	Anaplastic Oligodendroglioma, IDH-Mutant And 1P/19Q-Codeleted	Capper et al., Nature 2018	9878820123_R06C01	450k	unknown	unknown
Brain tumor	Anaplastic Oligodendroglioma, IDH-Mutant And 1P/19Q-Codeleted	Capper et al., Nature 2018	9379086138_R06C01	450k	unknown	unknown
Brain tumor	Anaplastic Oligodendroglioma, IDH-Mutant And 1P/19Q-Codeleted	Capper et al., Nature 2018	9379086164_R06C02	450k	unknown	unknown
Brain tumor	Anaplastic Oligodendroglioma, IDH-Mutant And 1P/19Q-Codeleted	Capper et al., Nature 2018	9968646163_R06C02	450k	unknown	unknown
Brain tumor	Anaplastic Oligodendroglioma, IDH-Mutant And 1P/19Q-Codeleted	Capper et al., Nature 2018	9379086163_R05C01	450k	unknown	unknown
Brain tumor	Anaplastic Oligodendroglioma, IDH-Mutant And 1P/19Q-Codeleted	Capper et al., Nature 2018	9878820066_R06C02	450k	unknown	unknown
Brain tumor	Anaplastic Oligodendroglioma, IDH-Mutant And 1P/19Q-Codeleted	Capper et al., Nature 2018	8622007084_R04C01	450k	unknown	unknown
Brain tumor	Anaplastic Oligodendroglioma, IDH-Mutant And 1P/19Q-Codeleted	Capper et al., Nature 2018	9379086138_R04C01	450k	unknown	unknown
Brain tumor	Anaplastic Oligodendroglioma, IDH-Mutant And 1P/19Q-Codeleted	Capper et al., Nature 2018	9379086163_R03C02	450k	unknown	unknown
Brain tumor	Anaplastic Oligodendroglioma, IDH-Mutant And 1P/19Q-Codeleted	Capper et al., Nature 2018	9406922107_R02C01	450k	unknown	unknown
Brain tumor	Anaplastic Oligodendroglioma, IDH-Mutant And 1P/19Q-Codeleted	Capper et al., Nature 2018	8622007130_R01C02	450k	unknown	unknown
Brain tumor	Anaplastic Oligodendroglioma, IDH-Mutant And 1P/19Q-Codeleted	Capper et al., Nature 2018	9305651060_R05C02	450k	unknown	unknown
Brain tumor	Anaplastic Oligodendroglioma, IDH-Mutant And 1P/19Q-Codeleted	Capper et al., Nature 2018	9878820113_R06C02	450k	unknown	unknown
Brain tumor	Anaplastic Oligodendroglioma, IDH-Mutant And 1P/19Q-Codeleted	Capper et al., Nature 2018	9379086167_R02C02	450k	unknown	unknown
Brain tumor	Anaplastic Oligodendroglioma, IDH-Mutant And 1P/19Q-Codeleted	Capper et al., Nature 2018	9406922107_R06C02	450k	unknown	unknown
Brain tumor	Anaplastic Oligodendroglioma, IDH-Mutant And 1P/19Q-Codeleted	Capper et al., Nature 2018	9968646113_R06C01	450k	unknown	unknown
Brain tumor	Anaplastic Oligodendroglioma, IDH-Mutant And 1P/19Q-Codeleted	Capper et al., Nature 2018	9379086138_R06C02	450k	unknown	unknown
Brain tumor	Anaplastic Oligodendroglioma, IDH-Mutant And 1P/19Q-Codeleted	Capper et al., Nature 2018	9379086166_R06C02	450k	unknown	unknown
Brain tumor	Anaplastic Oligodendroglioma, IDH-Mutant And 1P/19Q-Codeleted	Capper et al., Nature 2018	8622007130_R06C01	450k	unknown	unknown
Brain tumor	Anaplastic Oligodendroglioma, IDH-Mutant And 1P/19Q-Codeleted	Capper et al., Nature 2018	9968646164_R03C01	450k	unknown	unknown
Brain tumor	Anaplastic Oligodendroglioma, IDH-Mutant And 1P/19Q-Codeleted	Capper et al., Nature 2018	9379086163_R05C02	450k	unknown	unknown
Brain tumor	Anaplastic Oligodendroglioma, IDH-Mutant And 1P/19Q-Codeleted	Capper et al., Nature 2018	8622007083_R03C01	450k	unknown	unknown
Brain tumor	Anaplastic Oligodendroglioma, IDH-Mutant And 1P/19Q-Codeleted	Capper et al., Nature 2018	9969477064_R02C02	450k	unknown	unknown
Brain tumor	Anaplastic Oligodendroglioma, IDH-Mutant And 1P/19Q-Codeleted	Capper et al., Nature 2018	9878820107_R06C01	450k	unknown	unknown
Brain tumor	Anaplastic Oligodendroglioma, IDH-Mutant And 1P/19Q-Codeleted	Capper et al., Nature 2018	9533774023_R01C02	450k	unknown	unknown
Brain tumor	Anaplastic Oligodendroglioma, IDH-Mutant And 1P/19Q-Codeleted	Capper et al., Nature 2018	9878827225_R02C02	450k	unknown	unknown
Brain tumor	Anaplastic Oligodendroglioma, IDH-Mutant And 1P/19Q-Codeleted	Capper et al., Nature 2018	9379086155_R02C02	450k	unknown	unknown
Brain tumor	Anaplastic Oligodendroglioma, IDH-Mutant And 1P/19Q-Codeleted	Capper et al., Nature 2018	9855358001_R03C01	450k	unknown	unknown
Brain tumor	Anaplastic Oligodendroglioma, IDH-Mutant And 1P/19Q-Codeleted	Capper et al., Nature 2018	9878820068_R03C01	450k	unknown	unknown
Brain tumor	Anaplastic Oligodendroglioma, IDH-Mutant And 1P/19Q-Codeleted	Capper et al., Nature 2018	9741950085_R01C01	450k	unknown	unknown
Brain tumor	Anaplastic Oligodendroglioma, IDH-Mutant And 1P/19Q-Codeleted	Capper et al., Nature 2018	10006823123_R05C01	450k	unknown	unknown
Brain tumor	Anaplastic Oligodendroglioma, IDH-Mutant And 1P/19Q-Codeleted	Capper et al., Nature 2018	9379086155_R06C01	450k	unknown	unknown
Brain tumor	Anaplastic Oligodendroglioma, IDH-Mutant And 1P/19Q-Codeleted	Capper et al., Nature 2018	3999875055_R04C02	450k	unknown	unknown
Brain tumor	Anaplastic Oligodendroglioma, IDH-Mutant And 1P/19Q-Codeleted	Capper et al., Nature 2018	9379086163_R04C02	450k	unknown	unknown
Brain tumor	Anaplastic Oligodendroglioma, IDH-Mutant And 1P/19Q-Codeleted	Capper et al., Nature 2018	9878820121_R02C01	450k	unknown	unknown
Brain tumor	Anaplastic Oligodendroglioma, IDH-Mutant And 1P/19Q-Codeleted	Capper et al., Nature 2018	9379086138_R04C02	450k	unknown	unknown
Brain tumor	Anaplastic Oligodendroglioma, IDH-Mutant And 1P/19Q-Codeleted	Capper et al., Nature 2018	3999543047_R01C02	450k	unknown	unknown
Brain tumor	Anaplastic Oligodendroglioma, IDH-Mutant And 1P/19Q-Codeleted	Capper et al., Nature 2018	9406922107_R01C01	450k	unknown	unknown
Brain tumor	Anaplastic Oligodendroglioma, IDH-Mutant And 1P/19Q-Codeleted	Capper et al., Nature 2018	9969477086_R06C02	450k	unknown	unknown
Brain tumor	Anaplastic Oligodendroglioma, IDH-Mutant And 1P/19Q-Codeleted	Capper et al., Nature 2018	9878820021_R06C01	450k	unknown	unknown
Brain tumor	Anaplastic Oligodendroglioma, IDH-Mutant And 1P/19Q-Codeleted	Capper et al., Nature 2018	8622007084_R01C01	450k	unknown	unknown
Brain tumor	Anaplastic Oligodendroglioma, IDH-Mutant And 1P/19Q-Codeleted	Capper et al., Nature 2018	9379086138_R03C01	450k	unknown	unknown
Brain tumor	Anaplastic Oligodendroglioma, IDH-Mutant And 1P/19Q-Codeleted	Capper et al., Nature 2018	9878820068_R06C01	450k	unknown	unknown
Brain tumor	Anaplastic Oligodendroglioma, IDH-Mutant And 1P/19Q-Codeleted	Capper et al., Nature 2018	9406922104_R02C01	450k	unknown	unknown
Brain tumor	Anaplastic Oligodendroglioma, IDH-Mutant And 1P/19Q-Codeleted	Capper et al., Nature 2018	8622007084_R01C02	450k	unknown	unknown
Brain tumor	Anaplastic Pilocytic Astrocytoma	Capper et al., Nature 2018	3999100031_R03C01	450k	unknown	unknown
Brain tumor	Anaplastic Pilocytic Astrocytoma	Capper et al., Nature 2018	200275560098_R02C02	450k	unknown	unknown
Brain tumor	Anaplastic Pilocytic Astrocytoma	Capper et al., Nature 2018	10006823133_R05C01	450k	unknown	unknown
Brain tumor	Anaplastic Pilocytic Astrocytoma	Capper et al., Nature 2018	9878827220_R02C01	450k	unknown	unknown
Brain tumor	Anaplastic Pilocytic Astrocytoma	Capper et al., Nature 2018	3999543042_R02C01	450k	unknown	unknown
Brain tumor	Anaplastic Pilocytic Astrocytoma	Capper et al., Nature 2018	10006823022_R06C01	450k	unknown	unknown
Brain tumor	Anaplastic Pilocytic Astrocytoma	Capper et al., Nature 2018	200275560089_R06C02	450k	unknown	unknown
Brain tumor	Anaplastic Pilocytic Astrocytoma	Capper et al., Nature 2018	9553932010_R01C01	450k	unknown	unknown
Brain tumor	Anaplastic Pilocytic Astrocytoma	Capper et al., Nature 2018	3999834021_R06C02	450k	unknown	unknown
Brain tumor	Anaplastic Pilocytic Astrocytoma	Capper et al., Nature 2018	9878827220_R04C01	450k	unknown	unknown
Brain tumor	Anaplastic Pilocytic Astrocytoma	Capper et al., Nature 2018	3999002043_R05C01	450k	unknown	unknown
Brain tumor	Anaplastic Pilocytic Astrocytoma	Capper et al., Nature 2018	200277210073_R05C01	450k	unknown	unknown
Brain tumor	Anaplastic Pilocytic Astrocytoma	Capper et al., Nature 2018	200275560113_R05C02	450k	unknown	unknown
Brain tumor	Anaplastic Pilocytic Astrocytoma	Capper et al., Nature 2018	3999002043_R04C01	450k	unknown	unknown
Brain tumor	Anaplastic Pilocytic Astrocytoma	Capper et al., Nature 2018	10003886252_R03C02	450k	unknown	unknown
Brain tumor	Anaplastic Pilocytic Astrocytoma	Capper et al., Nature 2018	9878820017_R05C01	450k	unknown	unknown
Brain tumor	Anaplastic Pilocytic Astrocytoma	Capper et al., Nature 2018	3999100031_R03C02	450k	unknown	unknown
Brain tumor	Anaplastic Pilocytic Astrocytoma	Capper et al., Nature 2018	3999100031_R01C02	450k	unknown	unknown
Brain tumor	Anaplastic Pleomorphic Xanthoastrocytoma	Capper et al., Nature 2018	8963311099_R05C01	450k	unknown	unknown
Brain tumor	Anaplastic Pleomorphic Xanthoastrocytoma	Capper et al., Nature 2018	9533774018_R04C02	450k	unknown	unknown
Brain tumor	Anaplastic Pleomorphic Xanthoastrocytoma	Capper et al., Nature 2018	9721366135_R06C01	450k	unknown	unknown
Brain tumor	Anaplastic Pleomorphic Xanthoastrocytoma	Capper et al., Nature 2018	9969477065_R02C01	450k	unknown	unknown
Brain tumor	Anaplastic Pleomorphic Xanthoastrocytoma	Capper et al., Nature 2018	9968646167_R04C02	450k	unknown	unknown
Brain tumor	Anaplastic Pleomorphic Xanthoastrocytoma	Capper et al., Nature 2018	9969477089_R05C02	450k	unknown	unknown
Brain tumor	Anaplastic Pleomorphic Xanthoastrocytoma	Capper et al., Nature 2018	9878820127_R02C02	450k	unknown	unknown
Brain tumor	Anaplastic Pleomorphic Xanthoastrocytoma	Capper et al., Nature 2018	8963311099_R01C01	450k	unknown	unknown
Brain tumor	Anaplastic Pleomorphic Xanthoastrocytoma	Capper et al., Nature 2018	9969477080_R06C01	450k	unknown	unknown
Brain tumor	Anaplastic Pleomorphic Xanthoastrocytoma	Capper et al., Nature 2018	9969477080_R01C02	450k	unknown	unknown
Brain tumor	Angiocentric Glioma	Capper et al., Nature 2018	9969477104_R01C02	450k	unknown	unknown
Brain tumor	Angiocentric Glioma	Capper et al., Nature 2018	9444375114_R02C01	450k	unknown	unknown
Brain tumor	Angiocentric Glioma	Capper et al., Nature 2018	8622007083_R05C01	450k	unknown	unknown
Brain tumor	Angiocentric Glioma	Capper et al., Nature 2018	8622007083_R02C01	450k	unknown	unknown
Brain tumor	Angiocentric Glioma	Capper et al., Nature 2018	8622007083_R04C02	450k	unknown	unknown
Brain tumor	Angiocentric Glioma	Capper et al., Nature 2018	8622007083_R04C01	450k	unknown	unknown
Brain tumor	Angiocentric Glioma	Capper et al., Nature 2018	8622007084_R02C02	450k	unknown	unknown
Brain tumor	Angiocentric Glioma	Capper et al., Nature 2018	8622007083_R01C02	450k	unknown	unknown
Brain tumor	Angiocentric Glioma	Capper et al., Nature 2018	9370847051_R04C01	450k	unknown	unknown
Brain tumor	Angiocentric Glioma	Capper et al., Nature 2018	8622007083_R02C02	450k	unknown	unknown
Brain tumor	Angiocentric Glioma	Capper et al., Nature 2018	8622007084_R03C02	450k	unknown	unknown
Brain tumor	Angiocentric Glioma	Capper et al., Nature 2018	8622007083_R03C02	450k	unknown	unknown
Mesenchymal	Angioleiomyoma / Myopericytoma	Koelsche et al., Nature Communications 2021	202292320098_R08C01	EPIC	unknown	unknown
Mesenchymal	Angioleiomyoma / Myopericytoma	Koelsche et al., Nature Communications 2021	202292320098_R07C01	EPIC	unknown	unknown
Mesenchymal	Angioleiomyoma / Myopericytoma	Koelsche et al., Nature Communications 2021	202292320098_R06C01	EPIC	unknown	unknown
Mesenchymal	Angioleiomyoma / Myopericytoma	Koelsche et al., Nature Communications 2021	203034110020_R07C01	EPIC	unknown	unknown
Mesenchymal	Angioleiomyoma / Myopericytoma	Koelsche et al., Nature Communications 2021	202292320098_R05C01	EPIC	unknown	unknown
Mesenchymal	Angioleiomyoma / Myopericytoma	Koelsche et al., Nature Communications 2021	203033880073_R03C01	EPIC	unknown	unknown
Mesenchymal	Angioleiomyoma / Myopericytoma	Koelsche et al., Nature Communications 2021	203033880073_R02C01	EPIC	unknown	unknown
Mesenchymal	Angioleiomyoma / Myopericytoma	Koelsche et al., Nature Communications 2021	203033880063_R03C01	EPIC	unknown	unknown
Mesenchymal	Angioleiomyoma / Myopericytoma	Koelsche et al., Nature Communications 2021	202292320054_R08C01	EPIC	unknown	unknown
Mesenchymal	Angioleiomyoma / Myopericytoma	Koelsche et al., Nature Communications 2021	203033880063_R01C01	EPIC	unknown	unknown
Mesenchymal	Angioleiomyoma / Myopericytoma	Koelsche et al., Nature Communications 2021	202292320054_R07C01	EPIC	unknown	unknown
Mesenchymal	Angioleiomyoma / Myopericytoma	Koelsche et al., Nature Communications 2021	202292320101_R02C01	EPIC	unknown	unknown
Mesenchymal	Angioleiomyoma / Myopericytoma	Koelsche et al., Nature Communications 2021	202292320054_R06C01	EPIC	unknown	unknown
Mesenchymal	Angioleiomyoma / Myopericytoma	Koelsche et al., Nature Communications 2021	202292320101_R01C01	EPIC	unknown	unknown
Mesenchymal	Angioleiomyoma / Myopericytoma	Koelsche et al., Nature Communications 2021	202292320100_R08C01	EPIC	unknown	unknown
Mesenchymal	Angioleiomyoma / Myopericytoma	Koelsche et al., Nature Communications 2021	202292320100_R07C01	EPIC	unknown	unknown
Mesenchymal	Angiomatoid Fibrous Histiocytoma	Koelsche et al., Nature Communications 2021	200928190151_R03C01	EPIC	unknown	unknown
Mesenchymal	Angiomatoid Fibrous Histiocytoma	Koelsche et al., Nature Communications 2021	200848860098_R08C01	EPIC	unknown	unknown
Mesenchymal	Angiomatoid Fibrous Histiocytoma	Koelsche et al., Nature Communications 2021	200848860098_R06C01	EPIC	unknown	unknown
Mesenchymal	Angiomatoid Fibrous Histiocytoma	Koelsche et al., Nature Communications 2021	200928190152_R06C01	EPIC	unknown	unknown
Mesenchymal	Angiomatoid Fibrous Histiocytoma	Koelsche et al., Nature Communications 2021	200928190152_R05C01	EPIC	unknown	unknown
Mesenchymal	Angiomatoid Fibrous Histiocytoma	Koelsche et al., Nature Communications 2021	200928190152_R02C01	EPIC	unknown	unknown
Mesenchymal	Angiomatoid Fibrous Histiocytoma	Koelsche et al., Nature Communications 2021	200928190151_R08C01	EPIC	unknown	unknown
Mesenchymal	Angiomatoid Fibrous Histiocytoma	Koelsche et al., Nature Communications 2021	200928190151_R05C01	EPIC	unknown	unknown
Mesenchymal	Angiosarcoma	Koelsche et al., Nature Communications 2021	201364900048_R02C01	EPIC	unknown	unknown
Mesenchymal	Angiosarcoma	Koelsche et al., Nature Communications 2021	201364900016_R05C01	EPIC	unknown	unknown
Mesenchymal	Angiosarcoma	Koelsche et al., Nature Communications 2021	201876940199_R06C01	EPIC	unknown	unknown
Mesenchymal	Angiosarcoma	Koelsche et al., Nature Communications 2021	201876940199_R05C01	EPIC	unknown	unknown
Mesenchymal	Angiosarcoma	Koelsche et al., Nature Communications 2021	201876940199_R04C01	EPIC	unknown	unknown
Mesenchymal	Angiosarcoma	Koelsche et al., Nature Communications 2021	201870620067_R01C01	EPIC	unknown	unknown
Mesenchymal	Angiosarcoma	Koelsche et al., Nature Communications 2021	201869680196_R01C01	EPIC	unknown	unknown
Mesenchymal	Angiosarcoma	Koelsche et al., Nature Communications 2021	200486890029_R05C02	450k	unknown	unknown
Mesenchymal	Angiosarcoma	Koelsche et al., Nature Communications 2021	200325530150_R05C02	450k	unknown	unknown
Mesenchymal	Angiosarcoma	Koelsche et al., Nature Communications 2021	201959740189_R04C01	EPIC	unknown	unknown
Mesenchymal	Angiosarcoma	Koelsche et al., Nature Communications 2021	201959740085_R06C01	EPIC	unknown	unknown
Mesenchymal	Angiosarcoma	Koelsche et al., Nature Communications 2021	201959740085_R03C01	EPIC	unknown	unknown
Mesenchymal	Angiosarcoma	Koelsche et al., Nature Communications 2021	201959740071_R07C01	EPIC	unknown	unknown
Mesenchymal	Angiosarcoma	Koelsche et al., Nature Communications 2021	201959740066_R08C01	EPIC	unknown	unknown
Mesenchymal	Angiosarcoma	Koelsche et al., Nature Communications 2021	201959740085_R01C01	EPIC	unknown	unknown
Mesenchymal	Angiosarcoma	Koelsche et al., Nature Communications 2021	201959740071_R05C01	EPIC	unknown	unknown
Mesenchymal	Angiosarcoma	Koelsche et al., Nature Communications 2021	201959740071_R03C01	EPIC	unknown	unknown
Mesenchymal	Angiosarcoma	Koelsche et al., Nature Communications 2021	201959740189_R02C01	EPIC	unknown	unknown
Mesenchymal	Angiosarcoma	Koelsche et al., Nature Communications 2021	201959740093_R07C01	EPIC	unknown	unknown
Mesenchymal	Angiosarcoma	Koelsche et al., Nature Communications 2021	201959740085_R04C01	EPIC	unknown	unknown
Mesenchymal	Angiosarcoma	Koelsche et al., Nature Communications 2021	201959740071_R06C01	EPIC	unknown	unknown
Mesenchymal	Angiosarcoma	Koelsche et al., Nature Communications 2021	201959740118_R05C01	EPIC	unknown	unknown
Mesenchymal	Angiosarcoma	Koelsche et al., Nature Communications 2021	201959740085_R08C01	EPIC	unknown	unknown
Mesenchymal	Angiosarcoma	Koelsche et al., Nature Communications 2021	201959740093_R06C01	EPIC	unknown	unknown
Mesenchymal	Angiosarcoma	Koelsche et al., Nature Communications 2021	201959740118_R03C01	EPIC	unknown	unknown
Mesenchymal	Angiosarcoma	Koelsche et al., Nature Communications 2021	201959740118_R01C01	EPIC	unknown	unknown
Mesenchymal	Angiosarcoma	Koelsche et al., Nature Communications 2021	201959740071_R08C01	EPIC	unknown	unknown
Mesenchymal	Angiosarcoma	Koelsche et al., Nature Communications 2021	201959740093_R02C01	EPIC	unknown	unknown
Mesenchymal	Angiosarcoma	Koelsche et al., Nature Communications 2021	201959740093_R01C01	EPIC	unknown	unknown
Mesenchymal	Angiosarcoma	Koelsche et al., Nature Communications 2021	201959740093_R08C01	EPIC	unknown	unknown
Mesenchymal	Angiosarcoma	Koelsche et al., Nature Communications 2021	201959740071_R01C01	EPIC	unknown	unknown
Mesenchymal	Angiosarcoma	Koelsche et al., Nature Communications 2021	201959740093_R04C01	EPIC	unknown	unknown
Mesenchymal	Angiosarcoma	Koelsche et al., Nature Communications 2021	201959740071_R02C01	EPIC	unknown	unknown
Mesenchymal	Angiosarcoma	Koelsche et al., Nature Communications 2021	201959740085_R05C01	EPIC	unknown	unknown
Mesenchymal	Angiosarcoma	Koelsche et al., Nature Communications 2021	201959740085_R02C01	EPIC	unknown	unknown
Mesenchymal	Angiosarcoma	Koelsche et al., Nature Communications 2021	201959740071_R04C01	EPIC	unknown	unknown
Mesenchymal	Angiosarcoma	Koelsche et al., Nature Communications 2021	201465900007_R06C01	EPIC	unknown	unknown
Brain tumor	Astroblastoma	Capper et al., Nature 2018	9969477104_R04C02	450k	unknown	unknown
Brain tumor	Astroblastoma	Capper et al., Nature 2018	3998568129_R06C02	450k	unknown	unknown
Brain tumor	Astroblastoma	Capper et al., Nature 2018	3998568129_R04C02	450k	unknown	unknown
Brain tumor	Astroblastoma	Capper et al., Nature 2018	3999308159_R04C01	450k	unknown	unknown
Brain tumor	Astroblastoma	Capper et al., Nature 2018	3999308159_R05C01	450k	unknown	unknown
Brain tumor	Astroblastoma	Capper et al., Nature 2018	9444375028_R06C02	450k	unknown	unknown
Brain tumor	Astroblastoma	Capper et al., Nature 2018	9855358031_R06C01	450k	unknown	unknown
Brain tumor	Astroblastoma	Capper et al., Nature 2018	9533774024_R04C02	450k	unknown	unknown
Brain tumor	Atypical Choroid Plexus Papilloma	Capper et al., Nature 2018	9376538153_R03C02	450k	unknown	unknown
Brain tumor	Atypical Choroid Plexus Papilloma	Capper et al., Nature 2018	9741950023_R04C02	450k	unknown	unknown
Brain tumor	Atypical Choroid Plexus Papilloma	Capper et al., Nature 2018	9741950023_R05C02	450k	unknown	unknown
Brain tumor	Atypical Choroid Plexus Papilloma	Capper et al., Nature 2018	9406921070_R03C02	450k	unknown	unknown
Brain tumor	Atypical Choroid Plexus Papilloma	Capper et al., Nature 2018	9741950023_R06C01	450k	unknown	unknown
Brain tumor	Atypical Choroid Plexus Papilloma	Capper et al., Nature 2018	9741950023_R01C02	450k	unknown	unknown
Brain tumor	Atypical Choroid Plexus Papilloma	Capper et al., Nature 2018	9704031014_R05C02	450k	unknown	unknown
Brain tumor	Atypical Choroid Plexus Papilloma	Capper et al., Nature 2018	9741950023_R02C02	450k	unknown	unknown
Brain tumor	Atypical Choroid Plexus Papilloma	Capper et al., Nature 2018	9444375033_R01C01	450k	unknown	unknown
Brain tumor	Atypical Choroid Plexus Papilloma	Capper et al., Nature 2018	9553932030_R01C01	450k	unknown	unknown
Brain tumor	Atypical Choroid Plexus Papilloma	Capper et al., Nature 2018	9444374134_R05C02	450k	unknown	unknown
Brain tumor	Atypical Choroid Plexus Papilloma	Capper et al., Nature 2018	9704031075_R03C01	450k	unknown	unknown
Brain tumor	Atypical Choroid Plexus Papilloma	Capper et al., Nature 2018	9704031014_R04C01	450k	unknown	unknown
Brain tumor	Atypical Choroid Plexus Papilloma	Capper et al., Nature 2018	9704031014_R06C02	450k	unknown	unknown
Brain tumor	Atypical Choroid Plexus Papilloma	Capper et al., Nature 2018	9704031078_R01C02	450k	unknown	unknown
Brain tumor	Atypical Choroid Plexus Papilloma	Capper et al., Nature 2018	9704031019_R01C02	450k	unknown	unknown
Brain tumor	Atypical Choroid Plexus Papilloma	Capper et al., Nature 2018	9376538153_R02C02	450k	unknown	unknown
Brain tumor	Atypical Choroid Plexus Papilloma	Capper et al., Nature 2018	9704031078_R03C01	450k	unknown	unknown
Brain tumor	Atypical Choroid Plexus Papilloma	Capper et al., Nature 2018	9704031008_R02C02	450k	unknown	unknown
Brain tumor	Atypical Choroid Plexus Papilloma	Capper et al., Nature 2018	9704031014_R03C01	450k	unknown	unknown
Brain tumor	Atypical Choroid Plexus Papilloma	Capper et al., Nature 2018	9769100123_R06C02	450k	unknown	unknown
Brain tumor	Atypical Choroid Plexus Papilloma	Capper et al., Nature 2018	9769100123_R03C01	450k	unknown	unknown
Brain tumor	Atypical Choroid Plexus Papilloma	Capper et al., Nature 2018	9769100123_R05C02	450k	unknown	unknown
Brain tumor	Atypical Choroid Plexus Papilloma	Capper et al., Nature 2018	9704031008_R01C02	450k	unknown	unknown
Brain tumor	Atypical Choroid Plexus Papilloma	Capper et al., Nature 2018	9704031008_R05C02	450k	unknown	unknown
Brain tumor	Atypical Choroid Plexus Papilloma	Capper et al., Nature 2018	9741950023_R03C02	450k	unknown	unknown
Brain tumor	Atypical Choroid Plexus Papilloma	Capper et al., Nature 2018	9704031008_R03C01	450k	unknown	unknown
Brain tumor	Atypical Choroid Plexus Papilloma	Capper et al., Nature 2018	9769100123_R04C01	450k	unknown	unknown
Brain tumor	Atypical Choroid Plexus Papilloma	Capper et al., Nature 2018	9704031075_R05C02	450k	unknown	unknown
Brain tumor	Atypical Choroid Plexus Papilloma	Capper et al., Nature 2018	9704031019_R04C01	450k	unknown	unknown
Brain tumor	Atypical Choroid Plexus Papilloma	Capper et al., Nature 2018	9704031078_R05C02	450k	unknown	unknown
Mesenchymal	Atypical Fibroxanthoma / Pleomorphic Dermal Sarcoma	Koelsche et al., Nature Communications 2021	201465970015_R03C01	EPIC	unknown	unknown
Mesenchymal	Atypical Fibroxanthoma / Pleomorphic Dermal Sarcoma	Koelsche et al., Nature Communications 2021	201465970015_R01C01	EPIC	unknown	unknown
Mesenchymal	Atypical Fibroxanthoma / Pleomorphic Dermal Sarcoma	Koelsche et al., Nature Communications 2021	201465970014_R08C01	EPIC	unknown	unknown
Mesenchymal	Atypical Fibroxanthoma / Pleomorphic Dermal Sarcoma	Koelsche et al., Nature Communications 2021	201465970014_R01C01	EPIC	unknown	unknown
Mesenchymal	Atypical Fibroxanthoma / Pleomorphic Dermal Sarcoma	Koelsche et al., Nature Communications 2021	201465970013_R08C01	EPIC	unknown	unknown
Mesenchymal	Atypical Fibroxanthoma / Pleomorphic Dermal Sarcoma	Koelsche et al., Nature Communications 2021	201465970013_R06C01	EPIC	unknown	unknown
Mesenchymal	Atypical Fibroxanthoma / Pleomorphic Dermal Sarcoma	Koelsche et al., Nature Communications 2021	201465970013_R03C01	EPIC	unknown	unknown
Mesenchymal	Atypical Fibroxanthoma / Pleomorphic Dermal Sarcoma	Koelsche et al., Nature Communications 2021	201465970013_R02C01	EPIC	unknown	unknown
Mesenchymal	Atypical Fibroxanthoma / Pleomorphic Dermal Sarcoma	Koelsche et al., Nature Communications 2021	201465970012_R08C01	EPIC	unknown	unknown
Mesenchymal	Atypical Fibroxanthoma / Pleomorphic Dermal Sarcoma	Koelsche et al., Nature Communications 2021	201465970012_R07C01	EPIC	unknown	unknown
Mesenchymal	Atypical Fibroxanthoma / Pleomorphic Dermal Sarcoma	Koelsche et al., Nature Communications 2021	201465970012_R04C01	EPIC	unknown	unknown
Mesenchymal	Atypical Fibroxanthoma / Pleomorphic Dermal Sarcoma	Koelsche et al., Nature Communications 2021	201465970015_R02C01	EPIC	unknown	unknown
Mesenchymal	Atypical Fibroxanthoma / Pleomorphic Dermal Sarcoma	Koelsche et al., Nature Communications 2021	201465970014_R07C01	EPIC	unknown	unknown
Mesenchymal	Atypical Fibroxanthoma / Pleomorphic Dermal Sarcoma	Koelsche et al., Nature Communications 2021	201465970013_R07C01	EPIC	unknown	unknown
Brain tumor	Atypical Meningioma	Capper et al., Nature 2018	9297949046_R06C02	450k	unknown	unknown
Brain tumor	Atypical Meningioma	Capper et al., Nature 2018	8622007073_R06C01	450k	unknown	unknown
Brain tumor	Atypical Meningioma	Capper et al., Nature 2018	9376561057_R06C01	450k	unknown	unknown
Brain tumor	Atypical Meningioma	Capper et al., Nature 2018	9376561057_R02C02	450k	unknown	unknown
Brain tumor	Atypical Meningioma	Capper et al., Nature 2018	8622007073_R04C01	450k	unknown	unknown
Brain tumor	Atypical Meningioma	Capper et al., Nature 2018	9376561057_R05C01	450k	unknown	unknown
Brain tumor	Atypical Meningioma	Capper et al., Nature 2018	8622007073_R03C02	450k	unknown	unknown
Brain tumor	Atypical Meningioma	Capper et al., Nature 2018	9376561057_R04C01	450k	unknown	unknown
Brain tumor	Atypical Meningioma	Capper et al., Nature 2018	9376561057_R02C01	450k	unknown	unknown
Brain tumor	Atypical Meningioma	Capper et al., Nature 2018	8622007073_R02C02	450k	unknown	unknown
Brain tumor	Atypical Meningioma	Capper et al., Nature 2018	9376561043_R06C02	450k	unknown	unknown
Brain tumor	Atypical Meningioma	Capper et al., Nature 2018	9376561057_R06C02	450k	unknown	unknown
Brain tumor	Atypical Meningioma	Capper et al., Nature 2018	8622007073_R01C02	450k	unknown	unknown
Brain tumor	Atypical Meningioma	Capper et al., Nature 2018	9376561043_R05C02	450k	unknown	unknown
Brain tumor	Atypical Meningioma	Capper et al., Nature 2018	8622007073_R05C01	450k	unknown	unknown
Brain tumor	Atypical Meningioma	Capper et al., Nature 2018	3999834003_R05C01	450k	unknown	unknown
Brain tumor	Atypical Meningioma	Capper et al., Nature 2018	9376561057_R01C01	450k	unknown	unknown
Brain tumor	Atypical Meningioma	Capper et al., Nature 2018	9376561057_R03C01	450k	unknown	unknown
Salivary gland tumors	Basal Cell Adenocarcinoma	Unpublished data, own research	204776820078_R01C01	EPIC	unknown	unknown
Salivary gland tumors	Basal Cell Adenocarcinoma	Unpublished data, own research	204776820078_R07C01	EPIC	ACC	unknown
Salivary gland tumors	Basal Cell Adenocarcinoma	Unpublished data, own research	204776830078_R07C01	EPIC	unknown	unknown
Salivary gland tumors	Basal Cell Adenocarcinoma	Unpublished data, own research	204776820078_R03C01	EPIC	unknown	unknown
Salivary gland tumors	Basal Cell Adenocarcinoma	Unpublished data, own research	204776830078_R06C01	EPIC	ACC	unknown
Salivary gland tumors	Basal Cell Adenocarcinoma	Unpublished data, own research	204958100037_R03C01	EPIC	ACC	unknown
Salivary gland tumors	Basal Cell Adenocarcinoma	Unpublished data, own research	204776830061_R07C01	EPIC	unknown	unknown
Salivary gland tumors	Basal Cell Adenocarcinoma	Unpublished data, own research	204776830078_R05C01	EPIC	ACC	unknown
Salivary gland tumors	Basal Cell Adenocarcinoma	Unpublished data, own research	204667540014_R04C01	EPIC	unknown	unknown
Salivary gland tumors	Basal Cell Adenocarcinoma	Unpublished data, own research	204776820078_R08C01	EPIC	unknown	unknown
Salivary gland tumors	Basal Cell Adenocarcinoma	Unpublished data, own research	204776820104_R05C01	EPIC	unknown	unknown
Salivary gland tumors	Basal Cell Adenoma	Unpublished data, own research	204776820132_R08C01	EPIC	unknown	unknown
Salivary gland tumors	Basal Cell Adenoma	Unpublished data, own research	204776820078_R06C01	EPIC	ACC	unknown
Salivary gland tumors	Basal Cell Adenoma	Unpublished data, own research	204776820110_R02C01	EPIC	unknown	unknown
Salivary gland tumors	Basal Cell Adenoma	Unpublished data, own research	204776820132_R04C01	EPIC	unknown	unknown
Salivary gland tumors	Basal Cell Adenoma	Unpublished data, own research	204776830106_R05C01	EPIC	NUT	unknown
Salivary gland tumors	Basal Cell Adenoma	Unpublished data, own research	205022020042_R01C01	EPIC	ACC	unknown
Adenocarcinoma	Breast Cancer	Capper et al., Nature 2018	203810640131_R04C01	EPIC	unknown	unknown
Adenocarcinoma	Breast Cancer	Capper et al., Nature 2018	203748260053_R07C01	EPIC	unknown	unknown
Adenocarcinoma	Breast Cancer	Capper et al., Nature 2018	203197470019_R05C01	EPIC	unknown	unknown
Adenocarcinoma	Breast Cancer	Capper et al., Nature 2018	203748260079_R04C01	EPIC	unknown	unknown
Adenocarcinoma	Breast Cancer	Capper et al., Nature 2018	203949840130_R02C01	EPIC	unknown	unknown
Adenocarcinoma	Breast Cancer	Capper et al., Nature 2018	203949840100_R08C01	EPIC	unknown	unknown
Adenocarcinoma	Breast Cancer	Capper et al., Nature 2018	203189480002_R01C01	EPIC	unknown	unknown
Adenocarcinoma	Breast Cancer	Capper et al., Nature 2018	203821710049_R05C01	EPIC	unknown	unknown
Adenocarcinoma	Breast Cancer	Capper et al., Nature 2018	203668660030_R08C01	EPIC	unknown	unknown
Adenocarcinoma	Breast Cancer	Capper et al., Nature 2018	204234650131_R02C01	EPIC	unknown	unknown
Adenocarcinoma	Breast Cancer	Capper et al., Nature 2018	204316900127_R03C01	EPIC	unknown	unknown
Adenocarcinoma	Breast Cancer	Capper et al., Nature 2018	203774250117_R06C01	EPIC	unknown	unknown
Adenocarcinoma	Breast Cancer	Capper et al., Nature 2018	203175700083_R04C01	EPIC	unknown	unknown
Adenocarcinoma	Breast Cancer	Capper et al., Nature 2018	203808720151_R01C01	EPIC	unknown	unknown
Adenocarcinoma	Breast Cancer	Capper et al., Nature 2018	203668660066_R08C01	EPIC	unknown	unknown
Adenocarcinoma	Breast Cancer	Capper et al., Nature 2018	203821710019_R06C01	EPIC	unknown	unknown
Adenocarcinoma	Breast Cancer	Capper et al., Nature 2018	203175700002_R03C01	EPIC	unknown	unknown
Adenocarcinoma	Breast Cancer	Capper et al., Nature 2018	203175700002_R05C01	EPIC	unknown	unknown
Adenocarcinoma	Breast Cancer	Capper et al., Nature 2018	203175700083_R03C01	EPIC	unknown	unknown
Adenocarcinoma	Breast Cancer	Capper et al., Nature 2018	203175700083_R05C01	EPIC	unknown	unknown
Adenocarcinoma	Breast Cancer	Capper et al., Nature 2018	203175700083_R06C01	EPIC	unknown	unknown
Adenocarcinoma	Breast Cancer	Capper et al., Nature 2018	203175700083_R07C01	EPIC	unknown	unknown
Adenocarcinoma	Breast Cancer	Capper et al., Nature 2018	203189480026_R01C01	EPIC	unknown	unknown
Adenocarcinoma	Breast Cancer	Capper et al., Nature 2018	203189480026_R02C01	EPIC	unknown	unknown
Adenocarcinoma	Breast Cancer	Capper et al., Nature 2018	203189480026_R03C01	EPIC	unknown	unknown
Adenocarcinoma	Breast Cancer	Capper et al., Nature 2018	203189480026_R04C01	EPIC	unknown	unknown
Adenocarcinoma	Breast Cancer	Capper et al., Nature 2018	203189480026_R05C01	EPIC	unknown	unknown
Adenocarcinoma	Breast Cancer	Capper et al., Nature 2018	203189480026_R06C01	EPIC	unknown	unknown
Adenocarcinoma	Breast Cancer	Capper et al., Nature 2018	203189480026_R07C01	EPIC	unknown	unknown
Adenocarcinoma	Breast Cancer	Capper et al., Nature 2018	203189480026_R08C01	EPIC	unknown	unknown
Adenocarcinoma	Breast Cancer	Capper et al., Nature 2018	203189480057_R04C01	EPIC	unknown	unknown
Adenocarcinoma	Breast Cancer	Capper et al., Nature 2018	203189480057_R05C01	EPIC	unknown	unknown
Adenocarcinoma	Breast Cancer	Capper et al., Nature 2018	203189480057_R06C01	EPIC	unknown	unknown
Adenocarcinoma	Breast Cancer	Capper et al., Nature 2018	203197470019_R01C01	EPIC	unknown	unknown
Adenocarcinoma	Breast Cancer	Capper et al., Nature 2018	203197470019_R04C01	EPIC	unknown	unknown
Adenocarcinoma	Breast Cancer	Capper et al., Nature 2018	203197470019_R06C01	EPIC	unknown	unknown
Adenocarcinoma	Breast Cancer	Capper et al., Nature 2018	203197470019_R07C01	EPIC	unknown	unknown
Adenocarcinoma	Breast Cancer	Capper et al., Nature 2018	203197470019_R08C01	EPIC	unknown	unknown
Adenocarcinoma	Breast Cancer	Capper et al., Nature 2018	203197470025_R01C01	EPIC	unknown	unknown
Adenocarcinoma	Breast Cancer	Capper et al., Nature 2018	203197470025_R02C01	EPIC	unknown	unknown
Adenocarcinoma	Breast Cancer	Capper et al., Nature 2018	203197470025_R03C01	EPIC	unknown	unknown
Adenocarcinoma	Breast Cancer	Capper et al., Nature 2018	203197470025_R04C01	EPIC	unknown	unknown
Adenocarcinoma	Breast Cancer	Capper et al., Nature 2018	203197470025_R05C01	EPIC	unknown	unknown
Adenocarcinoma	Breast Cancer	Capper et al., Nature 2018	203197470025_R06C01	EPIC	unknown	unknown
Adenocarcinoma	Breast Cancer	Capper et al., Nature 2018	203197470025_R07C01	EPIC	unknown	unknown
Adenocarcinoma	Breast Cancer	Capper et al., Nature 2018	203197470025_R08C01	EPIC	unknown	unknown
Adenocarcinoma	Breast Cancer	Capper et al., Nature 2018	203550290052_R04C01	EPIC	unknown	unknown
Adenocarcinoma	Breast Cancer	Capper et al., Nature 2018	203550290052_R05C01	EPIC	unknown	unknown
Adenocarcinoma	Breast Cancer	Capper et al., Nature 2018	203550290052_R06C01	EPIC	unknown	unknown
Adenocarcinoma	Breast Cancer	Capper et al., Nature 2018	203668660030_R03C01	EPIC	unknown	unknown
Adenocarcinoma	Breast Cancer	Capper et al., Nature 2018	203668660030_R04C01	EPIC	unknown	unknown
Adenocarcinoma	Breast Cancer	Capper et al., Nature 2018	203668660030_R05C01	EPIC	unknown	unknown
Adenocarcinoma	Breast Cancer	Capper et al., Nature 2018	203668660030_R06C01	EPIC	unknown	unknown
Adenocarcinoma	Breast Cancer	Capper et al., Nature 2018	203668660030_R07C01	EPIC	unknown	unknown
Adenocarcinoma	Breast Cancer	Capper et al., Nature 2018	203668660065_R01C01	EPIC	unknown	unknown
Adenocarcinoma	Breast Cancer	Capper et al., Nature 2018	203668660065_R02C01	EPIC	unknown	unknown
Adenocarcinoma	Breast Cancer	Capper et al., Nature 2018	203668660065_R03C01	EPIC	unknown	unknown
Adenocarcinoma	Breast Cancer	Capper et al., Nature 2018	203668660065_R04C01	EPIC	unknown	unknown
Adenocarcinoma	Breast Cancer	Capper et al., Nature 2018	203668660065_R05C01	EPIC	unknown	unknown
Adenocarcinoma	Breast Cancer	Capper et al., Nature 2018	203668660065_R06C01	EPIC	unknown	unknown
Adenocarcinoma	Breast Cancer	Capper et al., Nature 2018	203668660065_R07C01	EPIC	unknown	unknown
Adenocarcinoma	Breast Cancer	Capper et al., Nature 2018	203668660065_R08C01	EPIC	unknown	unknown
Adenocarcinoma	Breast Cancer	Capper et al., Nature 2018	203668660066_R01C01	EPIC	unknown	unknown
Adenocarcinoma	Breast Cancer	Capper et al., Nature 2018	203668660066_R03C01	EPIC	unknown	unknown
Adenocarcinoma	Breast Cancer	Capper et al., Nature 2018	203668660066_R05C01	EPIC	unknown	unknown
Adenocarcinoma	Breast Cancer	Capper et al., Nature 2018	203668660066_R07C01	EPIC	unknown	unknown
Adenocarcinoma	Breast Cancer	Capper et al., Nature 2018	203740910031_R01C01	EPIC	unknown	unknown
Adenocarcinoma	Breast Cancer	Capper et al., Nature 2018	203748260047_R07C01	EPIC	unknown	unknown
Adenocarcinoma	Breast Cancer	Capper et al., Nature 2018	203748260051_R08C01	EPIC	unknown	unknown
Adenocarcinoma	Breast Cancer	Capper et al., Nature 2018	203748260052_R03C01	EPIC	unknown	unknown
Adenocarcinoma	Breast Cancer	Capper et al., Nature 2018	203748260052_R05C01	EPIC	unknown	unknown
Adenocarcinoma	Breast Cancer	Capper et al., Nature 2018	203748260079_R02C01	EPIC	unknown	unknown
Adenocarcinoma	Breast Cancer	Capper et al., Nature 2018	203748260079_R06C01	EPIC	unknown	unknown
Adenocarcinoma	Breast Cancer	Capper et al., Nature 2018	203755080015_R05C01	EPIC	unknown	unknown
Adenocarcinoma	Breast Cancer	Capper et al., Nature 2018	203755080028_R01C01	EPIC	unknown	unknown
Adenocarcinoma	Breast Cancer	Capper et al., Nature 2018	203755080028_R03C01	EPIC	unknown	unknown
Adenocarcinoma	Breast Cancer	Capper et al., Nature 2018	203755080028_R05C01	EPIC	unknown	unknown
Adenocarcinoma	Breast Cancer	Capper et al., Nature 2018	203755080028_R07C01	EPIC	unknown	unknown
Adenocarcinoma	Breast Cancer	Capper et al., Nature 2018	203755080028_R08C01	EPIC	unknown	unknown
Adenocarcinoma	Breast Cancer	Capper et al., Nature 2018	203755080029_R01C01	EPIC	unknown	unknown
Adenocarcinoma	Breast Cancer	Capper et al., Nature 2018	203755080029_R03C01	EPIC	unknown	unknown
Adenocarcinoma	Breast Cancer	Capper et al., Nature 2018	203755080029_R05C01	EPIC	unknown	unknown
Adenocarcinoma	Breast Cancer	Capper et al., Nature 2018	203755080029_R07C01	EPIC	unknown	unknown
Adenocarcinoma	Breast Cancer	Capper et al., Nature 2018	203755080048_R01C01	EPIC	unknown	unknown
Adenocarcinoma	Breast Cancer	Capper et al., Nature 2018	203755080048_R03C01	EPIC	unknown	unknown
Adenocarcinoma	Breast Cancer	Capper et al., Nature 2018	203755080048_R05C01	EPIC	unknown	unknown
Adenocarcinoma	Breast Cancer	Capper et al., Nature 2018	203755080048_R07C01	EPIC	unknown	unknown
Adenocarcinoma	Breast Cancer	Capper et al., Nature 2018	203774250117_R03C01	EPIC	unknown	unknown
Adenocarcinoma	Breast Cancer	Capper et al., Nature 2018	203774250117_R04C01	EPIC	unknown	unknown
Adenocarcinoma	Breast Cancer	Capper et al., Nature 2018	203774250117_R05C01	EPIC	unknown	unknown
Adenocarcinoma	Breast Cancer	Capper et al., Nature 2018	203806760144_R01C01	EPIC	unknown	unknown
Adenocarcinoma	Breast Cancer	Capper et al., Nature 2018	203806760144_R03C01	EPIC	unknown	unknown
Adenocarcinoma	Breast Cancer	Capper et al., Nature 2018	203806760144_R06C01	EPIC	unknown	unknown
Adenocarcinoma	Breast Cancer	Capper et al., Nature 2018	203806760144_R07C01	EPIC	unknown	unknown
Adenocarcinoma	Breast Cancer	Capper et al., Nature 2018	203806760155_R02C01	EPIC	unknown	unknown
Adenocarcinoma	Breast Cancer	Capper et al., Nature 2018	203806760155_R04C01	EPIC	unknown	unknown
Adenocarcinoma	Breast Cancer	Capper et al., Nature 2018	203806760155_R06C01	EPIC	unknown	unknown
Adenocarcinoma	Breast Cancer	Capper et al., Nature 2018	203806760155_R07C01	EPIC	unknown	unknown
Adenocarcinoma	Breast Cancer	Capper et al., Nature 2018	203808720085_R07C01	EPIC	unknown	unknown
Adenocarcinoma	Breast Cancer	Capper et al., Nature 2018	203808720094_R07C01	EPIC	unknown	unknown
Adenocarcinoma	Breast Cancer	Capper et al., Nature 2018	203808720116_R01C01	EPIC	unknown	unknown
Adenocarcinoma	Breast Cancer	Capper et al., Nature 2018	203808720130_R05C01	EPIC	unknown	unknown
Adenocarcinoma	Breast Cancer	Capper et al., Nature 2018	203808720148_R07C01	EPIC	unknown	unknown
Adenocarcinoma	Breast Cancer	Capper et al., Nature 2018	203808720149_R07C01	EPIC	unknown	unknown
Adenocarcinoma	Breast Cancer	Capper et al., Nature 2018	203808720149_R08C01	EPIC	unknown	unknown
Adenocarcinoma	Breast Cancer	Capper et al., Nature 2018	203808720151_R05C01	EPIC	unknown	unknown
Adenocarcinoma	Breast Cancer	Capper et al., Nature 2018	203808720157_R01C01	EPIC	unknown	unknown
Adenocarcinoma	Breast Cancer	Capper et al., Nature 2018	203808720157_R05C01	EPIC	unknown	unknown
Adenocarcinoma	Breast Cancer	Capper et al., Nature 2018	203810640095_R08C01	EPIC	unknown	unknown
Adenocarcinoma	Breast Cancer	Capper et al., Nature 2018	203810640128_R02C01	EPIC	unknown	unknown
Adenocarcinoma	Breast Cancer	Capper et al., Nature 2018	203810640128_R04C01	EPIC	unknown	unknown
Adenocarcinoma	Breast Cancer	Capper et al., Nature 2018	203810640128_R06C01	EPIC	unknown	unknown
Adenocarcinoma	Breast Cancer	Capper et al., Nature 2018	203810640131_R02C01	EPIC	unknown	unknown
Adenocarcinoma	Breast Cancer	Capper et al., Nature 2018	203810640131_R06C01	EPIC	unknown	unknown
Adenocarcinoma	Breast Cancer	Capper et al., Nature 2018	203810640147_R06C01	EPIC	unknown	unknown
Adenocarcinoma	Breast Cancer	Capper et al., Nature 2018	203810640147_R07C01	EPIC	unknown	unknown
Adenocarcinoma	Breast Cancer	Capper et al., Nature 2018	203810690016_R01C01	EPIC	unknown	unknown
Adenocarcinoma	Breast Cancer	Capper et al., Nature 2018	203810690016_R03C01	EPIC	unknown	unknown
Adenocarcinoma	Breast Cancer	Capper et al., Nature 2018	203810690016_R05C01	EPIC	unknown	unknown
Adenocarcinoma	Breast Cancer	Capper et al., Nature 2018	203810690016_R07C01	EPIC	unknown	unknown
Adenocarcinoma	Breast Cancer	Capper et al., Nature 2018	203810690044_R01C01	EPIC	unknown	unknown
Adenocarcinoma	Breast Cancer	Capper et al., Nature 2018	203810690078_R01C01	EPIC	unknown	unknown
Adenocarcinoma	Breast Cancer	Capper et al., Nature 2018	203810690078_R03C01	EPIC	unknown	unknown
Adenocarcinoma	Breast Cancer	Capper et al., Nature 2018	203810690078_R05C01	EPIC	unknown	unknown
Adenocarcinoma	Breast Cancer	Capper et al., Nature 2018	203810690078_R07C01	EPIC	unknown	unknown
Adenocarcinoma	Breast Cancer	Capper et al., Nature 2018	203810690092_R01C01	EPIC	unknown	unknown
Adenocarcinoma	Breast Cancer	Capper et al., Nature 2018	203810690092_R02C01	EPIC	unknown	unknown
Adenocarcinoma	Breast Cancer	Capper et al., Nature 2018	203810690092_R04C01	EPIC	unknown	unknown
Adenocarcinoma	Breast Cancer	Capper et al., Nature 2018	203810690092_R05C01	EPIC	unknown	unknown
Adenocarcinoma	Breast Cancer	Capper et al., Nature 2018	203810690092_R07C01	EPIC	unknown	unknown
Adenocarcinoma	Breast Cancer	Capper et al., Nature 2018	203810690092_R08C01	EPIC	unknown	unknown
Adenocarcinoma	Breast Cancer	Capper et al., Nature 2018	203810690128_R01C01	EPIC	unknown	unknown
Adenocarcinoma	Breast Cancer	Capper et al., Nature 2018	203810690128_R03C01	EPIC	unknown	unknown
Adenocarcinoma	Breast Cancer	Capper et al., Nature 2018	203810690128_R05C01	EPIC	unknown	unknown
Adenocarcinoma	Breast Cancer	Capper et al., Nature 2018	203810690128_R07C01	EPIC	unknown	unknown
Adenocarcinoma	Breast Cancer	Capper et al., Nature 2018	203810690128_R08C01	EPIC	unknown	unknown
Adenocarcinoma	Breast Cancer	Capper et al., Nature 2018	203810690137_R01C01	EPIC	unknown	unknown
Adenocarcinoma	Breast Cancer	Capper et al., Nature 2018	203810690137_R04C01	EPIC	unknown	unknown
Adenocarcinoma	Breast Cancer	Capper et al., Nature 2018	203810690137_R05C01	EPIC	unknown	unknown
Adenocarcinoma	Breast Cancer	Capper et al., Nature 2018	203810690138_R01C01	EPIC	unknown	unknown
Adenocarcinoma	Breast Cancer	Capper et al., Nature 2018	203810690138_R02C01	EPIC	unknown	unknown
Adenocarcinoma	Breast Cancer	Capper et al., Nature 2018	203810690138_R04C01	EPIC	unknown	unknown
Adenocarcinoma	Breast Cancer	Capper et al., Nature 2018	203810690138_R06C01	EPIC	unknown	unknown
Adenocarcinoma	Breast Cancer	Capper et al., Nature 2018	203810690138_R08C01	EPIC	unknown	unknown
Adenocarcinoma	Breast Cancer	Capper et al., Nature 2018	203810690143_R01C01	EPIC	unknown	unknown
Adenocarcinoma	Breast Cancer	Capper et al., Nature 2018	203810690143_R03C01	EPIC	unknown	unknown
Adenocarcinoma	Breast Cancer	Capper et al., Nature 2018	203810690143_R05C01	EPIC	unknown	unknown
Adenocarcinoma	Breast Cancer	Capper et al., Nature 2018	203810690143_R07C01	EPIC	unknown	unknown
Adenocarcinoma	Breast Cancer	Capper et al., Nature 2018	203810690146_R01C01	EPIC	unknown	unknown
Adenocarcinoma	Breast Cancer	Capper et al., Nature 2018	203810690146_R03C01	EPIC	unknown	unknown
Adenocarcinoma	Breast Cancer	Capper et al., Nature 2018	203810690146_R05C01	EPIC	unknown	unknown
Adenocarcinoma	Breast Cancer	Capper et al., Nature 2018	203810690146_R07C01	EPIC	unknown	unknown
Adenocarcinoma	Breast Cancer	Capper et al., Nature 2018	203810690157_R01C01	EPIC	unknown	unknown
Adenocarcinoma	Breast Cancer	Capper et al., Nature 2018	203810690157_R03C01	EPIC	unknown	unknown
Adenocarcinoma	Breast Cancer	Capper et al., Nature 2018	203810690157_R05C01	EPIC	unknown	unknown
Adenocarcinoma	Breast Cancer	Capper et al., Nature 2018	203821710019_R03C01	EPIC	unknown	unknown
Adenocarcinoma	Breast Cancer	Capper et al., Nature 2018	203821710032_R03C01	EPIC	unknown	unknown
Adenocarcinoma	Breast Cancer	Capper et al., Nature 2018	203821710032_R06C01	EPIC	unknown	unknown
Adenocarcinoma	Breast Cancer	Capper et al., Nature 2018	203821710045_R03C01	EPIC	unknown	unknown
Adenocarcinoma	Breast Cancer	Capper et al., Nature 2018	203821710045_R06C01	EPIC	unknown	unknown
Adenocarcinoma	Breast Cancer	Capper et al., Nature 2018	203821710049_R02C01	EPIC	unknown	unknown
Adenocarcinoma	Breast Cancer	Capper et al., Nature 2018	203866300080_R02C01	EPIC	ACC	unknown
Adenocarcinoma	Breast Cancer	Capper et al., Nature 2018	203866300080_R04C01	EPIC	ACC	unknown
Adenocarcinoma	Breast Cancer	Capper et al., Nature 2018	203866300080_R08C01	EPIC	unknown	unknown
Adenocarcinoma	Breast Cancer	Capper et al., Nature 2018	203866300136_R01C01	EPIC	unknown	unknown
Adenocarcinoma	Breast Cancer	Capper et al., Nature 2018	203866300136_R02C01	EPIC	unknown	unknown
Adenocarcinoma	Breast Cancer	Capper et al., Nature 2018	203866300136_R04C01	EPIC	unknown	unknown
Adenocarcinoma	Breast Cancer	Capper et al., Nature 2018	203866300138_R03C01	EPIC	unknown	unknown
Adenocarcinoma	Breast Cancer	Capper et al., Nature 2018	203866300138_R08C01	EPIC	unknown	unknown
Adenocarcinoma	Breast Cancer	Capper et al., Nature 2018	203867050048_R03C01	EPIC	unknown	unknown
Adenocarcinoma	Breast Cancer	Capper et al., Nature 2018	203867050049_R01C01	EPIC	unknown	unknown
Adenocarcinoma	Breast Cancer	Capper et al., Nature 2018	203867050049_R03C01	EPIC	unknown	unknown
Adenocarcinoma	Breast Cancer	Capper et al., Nature 2018	203867050049_R05C01	EPIC	unknown	unknown
Adenocarcinoma	Breast Cancer	Capper et al., Nature 2018	203867050049_R07C01	EPIC	unknown	unknown
Adenocarcinoma	Breast Cancer	Capper et al., Nature 2018	203867050049_R08C01	EPIC	unknown	unknown
Adenocarcinoma	Breast Cancer	Capper et al., Nature 2018	203927450073_R03C01	EPIC	unknown	unknown
Adenocarcinoma	Breast Cancer	Capper et al., Nature 2018	203927450073_R06C01	EPIC	unknown	unknown
Adenocarcinoma	Breast Cancer	Capper et al., Nature 2018	203939360004_R01C01	EPIC	unknown	unknown
Adenocarcinoma	Breast Cancer	Capper et al., Nature 2018	203939360004_R02C01	EPIC	unknown	unknown
Adenocarcinoma	Breast Cancer	Capper et al., Nature 2018	203939360004_R05C01	EPIC	unknown	unknown
Adenocarcinoma	Breast Cancer	Capper et al., Nature 2018	203939360004_R07C01	EPIC	unknown	unknown
Adenocarcinoma	Breast Cancer	Capper et al., Nature 2018	203939360004_R08C01	EPIC	unknown	unknown
Adenocarcinoma	Breast Cancer	Capper et al., Nature 2018	203939360007_R01C01	EPIC	unknown	unknown
Adenocarcinoma	Breast Cancer	Capper et al., Nature 2018	203939360007_R03C01	EPIC	unknown	unknown
Adenocarcinoma	Breast Cancer	Capper et al., Nature 2018	203939360007_R05C01	EPIC	unknown	unknown
Adenocarcinoma	Breast Cancer	Capper et al., Nature 2018	203939360007_R07C01	EPIC	unknown	unknown
Adenocarcinoma	Breast Cancer	Capper et al., Nature 2018	203939360007_R08C01	EPIC	unknown	unknown
Adenocarcinoma	Breast Cancer	Capper et al., Nature 2018	203939360008_R01C01	EPIC	unknown	unknown
Adenocarcinoma	Breast Cancer	Capper et al., Nature 2018	203939360008_R02C01	EPIC	unknown	unknown
Adenocarcinoma	Breast Cancer	Capper et al., Nature 2018	203939360008_R04C01	EPIC	unknown	unknown
Adenocarcinoma	Breast Cancer	Capper et al., Nature 2018	203939360008_R05C01	EPIC	unknown	unknown
Adenocarcinoma	Breast Cancer	Capper et al., Nature 2018	203939360008_R07C01	EPIC	unknown	unknown
Adenocarcinoma	Breast Cancer	Capper et al., Nature 2018	203939360008_R08C01	EPIC	unknown	unknown
Adenocarcinoma	Breast Cancer	Capper et al., Nature 2018	203949840100_R02C01	EPIC	unknown	unknown
Adenocarcinoma	Breast Cancer	Capper et al., Nature 2018	203949840100_R04C01	EPIC	unknown	unknown
Adenocarcinoma	Breast Cancer	Capper et al., Nature 2018	203949840100_R06C01	EPIC	unknown	unknown
Adenocarcinoma	Breast Cancer	Capper et al., Nature 2018	203949840130_R04C01	EPIC	unknown	unknown
Adenocarcinoma	Breast Cancer	Capper et al., Nature 2018	203949840130_R06C01	EPIC	unknown	unknown
Adenocarcinoma	Breast Cancer	Capper et al., Nature 2018	203949840130_R08C01	EPIC	unknown	unknown
Adenocarcinoma	Breast Cancer	Capper et al., Nature 2018	203949840131_R02C01	EPIC	unknown	unknown
Adenocarcinoma	Breast Cancer	Capper et al., Nature 2018	203949840131_R04C01	EPIC	unknown	unknown
Adenocarcinoma	Breast Cancer	Capper et al., Nature 2018	203949840131_R06C01	EPIC	unknown	unknown
Adenocarcinoma	Breast Cancer	Capper et al., Nature 2018	203949840131_R08C01	EPIC	unknown	unknown
Adenocarcinoma	Breast Cancer	Capper et al., Nature 2018	203949840141_R02C01	EPIC	unknown	unknown
Adenocarcinoma	Breast Cancer	Capper et al., Nature 2018	203949840141_R04C01	EPIC	unknown	unknown
Adenocarcinoma	Breast Cancer	Capper et al., Nature 2018	203949840141_R06C01	EPIC	unknown	unknown
Adenocarcinoma	Breast Cancer	Capper et al., Nature 2018	203949840141_R08C01	EPIC	unknown	unknown
Adenocarcinoma	Breast Cancer	Capper et al., Nature 2018	203982200039_R01C01	EPIC	unknown	unknown
Adenocarcinoma	Breast Cancer	Capper et al., Nature 2018	203982200039_R03C01	EPIC	unknown	unknown
Adenocarcinoma	Breast Cancer	Capper et al., Nature 2018	203982200039_R05C01	EPIC	unknown	unknown
Adenocarcinoma	Breast Cancer	Capper et al., Nature 2018	203982200039_R06C01	EPIC	unknown	unknown
Adenocarcinoma	Breast Cancer	Capper et al., Nature 2018	203982200039_R08C01	EPIC	unknown	unknown
Adenocarcinoma	Breast Cancer	Capper et al., Nature 2018	203982200098_R01C01	EPIC	unknown	unknown
Adenocarcinoma	Breast Cancer	Capper et al., Nature 2018	203982200098_R03C01	EPIC	unknown	unknown
Adenocarcinoma	Breast Cancer	Capper et al., Nature 2018	203982200098_R05C01	EPIC	unknown	unknown
Adenocarcinoma	Breast Cancer	Capper et al., Nature 2018	203982200098_R06C01	EPIC	unknown	unknown
Adenocarcinoma	Breast Cancer	Capper et al., Nature 2018	203982200098_R08C01	EPIC	unknown	unknown
Adenocarcinoma	Breast Cancer	Capper et al., Nature 2018	203982200155_R03C01	EPIC	unknown	unknown
Adenocarcinoma	Breast Cancer	Capper et al., Nature 2018	203982200156_R02C01	EPIC	unknown	unknown
Adenocarcinoma	Breast Cancer	Capper et al., Nature 2018	203991530008_R04C01	EPIC	unknown	unknown
Adenocarcinoma	Breast Cancer	Capper et al., Nature 2018	203991530008_R07C01	EPIC	unknown	unknown
Adenocarcinoma	Breast Cancer	Capper et al., Nature 2018	203991530009_R01C01	EPIC	unknown	unknown
Adenocarcinoma	Breast Cancer	Capper et al., Nature 2018	203991530009_R03C01	EPIC	unknown	unknown
Adenocarcinoma	Breast Cancer	Capper et al., Nature 2018	203991530009_R05C01	EPIC	unknown	unknown
Adenocarcinoma	Breast Cancer	Capper et al., Nature 2018	203991530009_R07C01	EPIC	unknown	unknown
Adenocarcinoma	Breast Cancer	Capper et al., Nature 2018	203998250004_R02C01	EPIC	unknown	unknown
Adenocarcinoma	Breast Cancer	Capper et al., Nature 2018	203998250004_R04C01	EPIC	unknown	unknown
Adenocarcinoma	Breast Cancer	Capper et al., Nature 2018	203998250004_R06C01	EPIC	unknown	unknown
Adenocarcinoma	Breast Cancer	Capper et al., Nature 2018	203998250033_R01C01	EPIC	unknown	unknown
Adenocarcinoma	Breast Cancer	Capper et al., Nature 2018	203998250033_R03C01	EPIC	unknown	unknown
Adenocarcinoma	Breast Cancer	Capper et al., Nature 2018	203998250033_R04C01	EPIC	unknown	unknown
Adenocarcinoma	Breast Cancer	Capper et al., Nature 2018	203998250033_R05C01	EPIC	unknown	unknown
Adenocarcinoma	Breast Cancer	Capper et al., Nature 2018	203998250033_R07C01	EPIC	unknown	unknown
Adenocarcinoma	Breast Cancer	Capper et al., Nature 2018	203998250121_R01C01	EPIC	unknown	unknown
Adenocarcinoma	Breast Cancer	Capper et al., Nature 2018	203998250121_R03C01	EPIC	unknown	unknown
Adenocarcinoma	Breast Cancer	Capper et al., Nature 2018	203998250121_R05C01	EPIC	unknown	unknown
Adenocarcinoma	Breast Cancer	Capper et al., Nature 2018	203998250123_R01C01	EPIC	unknown	unknown
Adenocarcinoma	Breast Cancer	Capper et al., Nature 2018	203998250123_R04C01	EPIC	unknown	unknown
Adenocarcinoma	Breast Cancer	Capper et al., Nature 2018	203998250123_R07C01	EPIC	unknown	unknown
Adenocarcinoma	Breast Cancer	Capper et al., Nature 2018	204068280026_R04C01	EPIC	unknown	unknown
Adenocarcinoma	Breast Cancer	Capper et al., Nature 2018	204068280039_R01C01	EPIC	unknown	unknown
Adenocarcinoma	Breast Cancer	Capper et al., Nature 2018	204068280067_R01C01	EPIC	unknown	unknown
Adenocarcinoma	Breast Cancer	Capper et al., Nature 2018	204068280125_R01C01	EPIC	unknown	unknown
Adenocarcinoma	Breast Cancer	Capper et al., Nature 2018	204073510073_R04C01	EPIC	unknown	unknown
Adenocarcinoma	Breast Cancer	Capper et al., Nature 2018	204082600023_R01C01	EPIC	unknown	unknown
Adenocarcinoma	Breast Cancer	Capper et al., Nature 2018	204234650077_R02C01	EPIC	unknown	unknown
Adenocarcinoma	Breast Cancer	Capper et al., Nature 2018	204234650077_R04C01	EPIC	unknown	unknown
Adenocarcinoma	Breast Cancer	Capper et al., Nature 2018	204234650077_R06C01	EPIC	unknown	unknown
Adenocarcinoma	Breast Cancer	Capper et al., Nature 2018	204234650077_R08C01	EPIC	unknown	unknown
Adenocarcinoma	Breast Cancer	Capper et al., Nature 2018	204234650117_R02C01	EPIC	unknown	unknown
Adenocarcinoma	Breast Cancer	Capper et al., Nature 2018	204234650117_R04C01	EPIC	unknown	unknown
Adenocarcinoma	Breast Cancer	Capper et al., Nature 2018	204234650117_R06C01	EPIC	unknown	unknown
Adenocarcinoma	Breast Cancer	Capper et al., Nature 2018	204234650117_R08C01	EPIC	unknown	unknown
Adenocarcinoma	Breast Cancer	Capper et al., Nature 2018	204234650131_R04C01	EPIC	unknown	unknown
Adenocarcinoma	Breast Cancer	Capper et al., Nature 2018	204234650131_R06C01	EPIC	unknown	unknown
Adenocarcinoma	Breast Cancer	Capper et al., Nature 2018	204234650131_R08C01	EPIC	unknown	unknown
Adenocarcinoma	Breast Cancer	Capper et al., Nature 2018	204234650162_R02C01	EPIC	unknown	unknown
Adenocarcinoma	Breast Cancer	Capper et al., Nature 2018	204234650162_R04C01	EPIC	unknown	unknown
Adenocarcinoma	Breast Cancer	Capper et al., Nature 2018	204234650162_R06C01	EPIC	unknown	unknown
Adenocarcinoma	Breast Cancer	Capper et al., Nature 2018	204234650162_R08C01	EPIC	unknown	unknown
Adenocarcinoma	Breast Cancer	Capper et al., Nature 2018	204294120053_R03C01	EPIC	unknown	unknown
Adenocarcinoma	Breast Cancer	Capper et al., Nature 2018	204294120053_R06C01	EPIC	unknown	unknown
Adenocarcinoma	Breast Cancer	Capper et al., Nature 2018	204294120054_R01C01	EPIC	unknown	unknown
Adenocarcinoma	Breast Cancer	Capper et al., Nature 2018	204294120054_R03C01	EPIC	unknown	unknown
Adenocarcinoma	Breast Cancer	Capper et al., Nature 2018	204294120054_R06C01	EPIC	unknown	unknown
Adenocarcinoma	Breast Cancer	Capper et al., Nature 2018	204316900127_R06C01	EPIC	unknown	unknown
Adenocarcinoma	Breast Cancer	Capper et al., Nature 2018	204316970007_R04C01	EPIC	unknown	unknown
Adenocarcinoma	Breast Cancer	Capper et al., Nature 2018	204316970007_R08C01	EPIC	unknown	unknown
Adenocarcinoma	Breast Cancer	Capper et al., Nature 2018	204316970050_R04C01	EPIC	unknown	unknown
Adenocarcinoma	Breast Cancer	Capper et al., Nature 2018	204316970050_R08C01	EPIC	unknown	unknown
Adenocarcinoma	Breast Cancer	Capper et al., Nature 2018	204339110022_R01C01	EPIC	unknown	unknown
Adenocarcinoma	Breast Cancer	Capper et al., Nature 2018	204339110022_R03C01	EPIC	unknown	unknown
Adenocarcinoma	Breast Cancer	Capper et al., Nature 2018	204339300062_R03C01	EPIC	unknown	unknown
Adenocarcinoma	Breast Cancer	Capper et al., Nature 2018	204339300062_R06C01	EPIC	unknown	unknown
Adenocarcinoma	Breast Cancer	Capper et al., Nature 2018	204339300065_R03C01	EPIC	unknown	unknown
Adenocarcinoma	Breast Cancer	Capper et al., Nature 2018	204339300065_R06C01	EPIC	unknown	unknown
Adenocarcinoma	Breast Cancer	Capper et al., Nature 2018	204361730143_R03C01	EPIC	unknown	unknown
Adenocarcinoma	Breast Cancer	Capper et al., Nature 2018	204361730143_R06C01	EPIC	unknown	unknown
Adenocarcinoma	Breast Cancer	Capper et al., Nature 2018	204361730144_R03C01	EPIC	unknown	unknown
Adenocarcinoma	Breast Cancer	Capper et al., Nature 2018	204361730144_R06C01	EPIC	unknown	unknown
Adenocarcinoma	Breast Cancer	Capper et al., Nature 2018	204384680076_R01C01	EPIC	unknown	unknown
Adenocarcinoma	Breast Cancer	Capper et al., Nature 2018	204384680077_R01C01	EPIC	unknown	unknown
Adenocarcinoma	Breast Cancer	TCGA	9422492113_R03C01	450k	unknown	unknown
Adenocarcinoma	Breast Cancer	TCGA	9305216132_R06C02	450k	unknown	unknown
Adenocarcinoma	Breast Cancer	TCGA	9426020160_R01C01	450k	unknown	unknown
Adenocarcinoma	Breast Cancer	TCGA	8784241046_R03C01	450k	unknown	unknown
Adenocarcinoma	Breast Cancer	TCGA	8784241046_R02C02	450k	unknown	unknown
Adenocarcinoma	Breast Cancer	TCGA	9305216147_R02C01	450k	unknown	unknown
Adenocarcinoma	Breast Cancer	TCGA	6929718030_R04C01	450k	unknown	unknown
Adenocarcinoma	Breast Cancer	TCGA	9283265058_R04C02	450k	unknown	unknown
Adenocarcinoma	Breast Cancer	TCGA	6042324037_R05C02	450k	unknown	unknown
Adenocarcinoma	Breast Cancer	TCGA	9305216132_R05C02	450k	unknown	unknown
Adenocarcinoma	Breast Cancer	TCGA	6005486023_R04C01	450k	unknown	unknown
Adenocarcinoma	Breast Cancer	TCGA	9422492089_R05C02	450k	unknown	unknown
Adenocarcinoma	Breast Cancer	TCGA	8784241071_R02C02	450k	unknown	unknown
Adenocarcinoma	Breast Cancer	TCGA	6026818129_R02C01	450k	unknown	unknown
Adenocarcinoma	Breast Cancer	TCGA	9422491072_R06C01	450k	unknown	unknown
Adenocarcinoma	Breast Cancer	TCGA	6005486014_R05C01	450k	unknown	unknown
Adenocarcinoma	Breast Cancer	TCGA	9422492089_R04C02	450k	unknown	unknown
Adenocarcinoma	Breast Cancer	TCGA	6042316130_R01C01	450k	unknown	unknown
Adenocarcinoma	Breast Cancer	TCGA	8784241036_R06C02	450k	unknown	unknown
Adenocarcinoma	Breast Cancer	TCGA	6004791004_R01C01	450k	unknown	unknown
Adenocarcinoma	Breast Cancer	TCGA	6004791004_R03C01	450k	unknown	unknown
Adenocarcinoma	Breast Cancer	TCGA	6004791004_R03C02	450k	unknown	unknown
Adenocarcinoma	Breast Cancer	TCGA	6004791004_R04C02	450k	unknown	unknown
Adenocarcinoma	Breast Cancer	TCGA	6004791004_R05C02	450k	unknown	unknown
Adenocarcinoma	Breast Cancer	TCGA	6004791004_R06C01	450k	unknown	unknown
Adenocarcinoma	Breast Cancer	TCGA	6004791006_R01C01	450k	unknown	unknown
Adenocarcinoma	Breast Cancer	TCGA	6004791006_R01C02	450k	unknown	unknown
Adenocarcinoma	Breast Cancer	TCGA	6004791006_R02C01	450k	unknown	unknown
Adenocarcinoma	Breast Cancer	TCGA	6004791006_R04C02	450k	unknown	unknown
Adenocarcinoma	Breast Cancer	TCGA	6004791006_R05C02	450k	unknown	unknown
Adenocarcinoma	Breast Cancer	TCGA	6004791006_R06C02	450k	unknown	unknown
Adenocarcinoma	Breast Cancer	TCGA	6004791010_R01C01	450k	unknown	unknown
Adenocarcinoma	Breast Cancer	TCGA	6004791010_R01C02	450k	unknown	unknown
Adenocarcinoma	Breast Cancer	TCGA	6004791010_R02C02	450k	unknown	unknown
Adenocarcinoma	Breast Cancer	TCGA	6004791010_R06C01	450k	unknown	unknown
Adenocarcinoma	Breast Cancer	TCGA	6004791020_R01C02	450k	unknown	unknown
Adenocarcinoma	Breast Cancer	TCGA	6004791020_R02C02	450k	unknown	unknown
Adenocarcinoma	Breast Cancer	TCGA	6004791020_R03C01	450k	unknown	unknown
Adenocarcinoma	Breast Cancer	TCGA	6004791020_R05C01	450k	unknown	unknown
Adenocarcinoma	Breast Cancer	TCGA	6004791020_R05C02	450k	unknown	unknown
Adenocarcinoma	Breast Cancer	TCGA	6005486005_R01C01	450k	unknown	unknown
Adenocarcinoma	Breast Cancer	TCGA	6005486005_R01C02	450k	unknown	unknown
Adenocarcinoma	Breast Cancer	TCGA	6005486005_R03C01	450k	unknown	unknown
Adenocarcinoma	Breast Cancer	TCGA	6005486005_R03C02	450k	unknown	unknown
Adenocarcinoma	Breast Cancer	TCGA	6005486005_R04C02	450k	unknown	unknown
Adenocarcinoma	Breast Cancer	TCGA	6005486005_R06C01	450k	unknown	unknown
Adenocarcinoma	Breast Cancer	TCGA	6005486012_R03C01	450k	unknown	unknown
Adenocarcinoma	Breast Cancer	TCGA	6005486014_R04C02	450k	unknown	unknown
Adenocarcinoma	Breast Cancer	TCGA	6005486018_R03C01	450k	unknown	unknown
Adenocarcinoma	Breast Cancer	TCGA	6005486018_R06C01	450k	unknown	unknown
Adenocarcinoma	Breast Cancer	TCGA	6005486023_R04C02	450k	unknown	unknown
Adenocarcinoma	Breast Cancer	TCGA	6005486025_R04C02	450k	unknown	unknown
Adenocarcinoma	Breast Cancer	TCGA	6005486029_R01C02	450k	unknown	unknown
Adenocarcinoma	Breast Cancer	TCGA	6005486029_R05C01	450k	unknown	unknown
Adenocarcinoma	Breast Cancer	TCGA	6005486029_R06C01	450k	unknown	unknown
Adenocarcinoma	Breast Cancer	TCGA	6026818055_R01C01	450k	ACC	unknown
Adenocarcinoma	Breast Cancer	TCGA	6026818055_R01C02	450k	unknown	unknown
Adenocarcinoma	Breast Cancer	TCGA	6026818055_R03C02	450k	unknown	unknown
Adenocarcinoma	Breast Cancer	TCGA	6026818102_R01C01	450k	unknown	unknown
Adenocarcinoma	Breast Cancer	TCGA	6026818102_R05C02	450k	unknown	unknown
Adenocarcinoma	Breast Cancer	TCGA	6026818102_R06C01	450k	unknown	unknown
Adenocarcinoma	Breast Cancer	TCGA	6026818128_R02C02	450k	unknown	unknown
Adenocarcinoma	Breast Cancer	TCGA	6026818132_R05C01	450k	unknown	unknown
Adenocarcinoma	Breast Cancer	TCGA	6026818135_R06C01	450k	unknown	unknown
Adenocarcinoma	Breast Cancer	TCGA	6057833057_R04C02	450k	unknown	unknown
Adenocarcinoma	Breast Cancer	TCGA	7796806055_R02C01	450k	unknown	unknown
Adenocarcinoma	Breast Cancer	TCGA	7796806103_R02C01	450k	unknown	unknown
Adenocarcinoma	Breast Cancer	TCGA	7796806103_R05C02	450k	unknown	unknown
Adenocarcinoma	Breast Cancer	TCGA	7796806103_R06C01	450k	unknown	unknown
Adenocarcinoma	Breast Cancer	TCGA	6042324006_R02C02	450k	unknown	unknown
Adenocarcinoma	Breast Cancer	TCGA	6042324006_R01C02	450k	unknown	unknown
Adenocarcinoma	Breast Cancer	TCGA	7796806032_R05C02	450k	unknown	unknown
Adenocarcinoma	Breast Cancer	TCGA	7796806088_R03C02	450k	unknown	unknown
Adenocarcinoma	Breast Cancer	TCGA	7796806055_R05C01	450k	unknown	unknown
Adenocarcinoma	Breast Cancer	TCGA	9305216132_R04C02	450k	unknown	unknown
Adenocarcinoma	Breast Cancer	TCGA	9305216146_R02C02	450k	unknown	unknown
Adenocarcinoma	Breast Cancer	TCGA	7796806109_R06C01	450k	unknown	unknown
Adenocarcinoma	Breast Cancer	TCGA	8784241059_R02C02	450k	unknown	unknown
Adenocarcinoma	Breast Cancer	TCGA	9422491072_R04C01	450k	unknown	unknown
Adenocarcinoma	Breast Cancer	TCGA	6005486017_R02C01	450k	unknown	unknown
Adenocarcinoma	Breast Cancer	TCGA	6005486021_R03C02	450k	unknown	unknown
Adenocarcinoma	Breast Cancer	TCGA	6042316100_R01C02	450k	unknown	unknown
Adenocarcinoma	Breast Cancer	TCGA	6285633051_R04C02	450k	unknown	unknown
Adenocarcinoma	Breast Cancer	TCGA	6229009066_R04C02	450k	unknown	unknown
Adenocarcinoma	Breast Cancer	TCGA	6026818132_R04C02	450k	unknown	unknown
Adenocarcinoma	Breast Cancer	TCGA	7796806090_R02C02	450k	unknown	unknown
Adenocarcinoma	Breast Cancer	TCGA	6005486012_R02C01	450k	unknown	unknown
Adenocarcinoma	Breast Cancer	TCGA	6005486018_R03C02	450k	unknown	unknown
Adenocarcinoma	Breast Cancer	TCGA	6005486017_R04C02	450k	unknown	unknown
Adenocarcinoma	Breast Cancer	TCGA	6005486017_R03C02	450k	unknown	unknown
Adenocarcinoma	Breast Cancer	TCGA	6057833142_R03C01	450k	unknown	unknown
Adenocarcinoma	Breast Cancer	TCGA	6929718043_R01C02	450k	unknown	unknown
Adenocarcinoma	Breast Cancer	TCGA	6005486023_R06C01	450k	unknown	unknown
Adenocarcinoma	Breast Cancer	TCGA	7796806103_R02C02	450k	unknown	unknown
Adenocarcinoma	Breast Cancer	TCGA	6285633072_R05C01	450k	unknown	unknown
Adenocarcinoma	Breast Cancer	TCGA	7796806103_R05C01	450k	unknown	unknown
Adenocarcinoma	Breast Cancer	TCGA	7786923105_R05C01	450k	unknown	unknown
Adenocarcinoma	Breast Cancer	TCGA	6005486005_R02C02	450k	unknown	unknown
Adenocarcinoma	Breast Cancer	TCGA	6026818128_R05C01	450k	unknown	unknown
Adenocarcinoma	Breast Cancer	TCGA	6026818055_R04C02	450k	unknown	unknown
Adenocarcinoma	Breast Cancer	TCGA	6057833159_R03C02	450k	unknown	unknown
Adenocarcinoma	Breast Cancer	TCGA	6005486019_R03C01	450k	unknown	unknown
Adenocarcinoma	Breast Cancer	TCGA	6026818055_R06C01	450k	unknown	unknown
Adenocarcinoma	Breast Cancer	TCGA	9426020160_R04C02	450k	unknown	unknown
Adenocarcinoma	Breast Cancer	TCGA	6057833159_R01C01	450k	unknown	unknown
Adenocarcinoma	Breast Cancer	TCGA	8784241046_R06C02	450k	unknown	unknown
Adenocarcinoma	Breast Cancer	TCGA	6042324005_R02C01	450k	unknown	unknown
Adenocarcinoma	Breast Cancer	TCGA	6005486012_R05C02	450k	unknown	unknown
Adenocarcinoma	Breast Cancer	TCGA	6042324035_R02C02	450k	unknown	unknown
Adenocarcinoma	Breast Cancer	TCGA	6057833134_R02C02	450k	unknown	unknown
Adenocarcinoma	Breast Cancer	TCGA	6057833159_R04C01	450k	unknown	unknown
Adenocarcinoma	Breast Cancer	TCGA	6057833155_R01C01	450k	unknown	unknown
Adenocarcinoma	Breast Cancer	TCGA	6057833155_R05C01	450k	unknown	unknown
Adenocarcinoma	Breast Cancer	TCGA	6057833141_R02C02	450k	unknown	unknown
Adenocarcinoma	Breast Cancer	TCGA	6057833141_R04C02	450k	unknown	unknown
Adenocarcinoma	Breast Cancer	TCGA	6057833141_R05C01	450k	unknown	unknown
Adenocarcinoma	Breast Cancer	TCGA	9283265077_R06C02	450k	unknown	unknown
Adenocarcinoma	Breast Cancer	TCGA	9422492113_R02C01	450k	unknown	unknown
Adenocarcinoma	Breast Cancer	TCGA	6005486018_R05C01	450k	unknown	unknown
Adenocarcinoma	Breast Cancer	TCGA	9305216132_R01C02	450k	unknown	unknown
Adenocarcinoma	Breast Cancer	TCGA	6057833159_R06C02	450k	unknown	unknown
Adenocarcinoma	Breast Cancer	TCGA	6929718030_R06C01	450k	unknown	unknown
Adenocarcinoma	Breast Cancer	TCGA	6005486021_R01C02	450k	unknown	unknown
Adenocarcinoma	Breast Cancer	TCGA	6004791010_R05C02	450k	unknown	unknown
Adenocarcinoma	Breast Cancer	TCGA	6005486019_R02C02	450k	unknown	unknown
Adenocarcinoma	Breast Cancer	TCGA	6005486013_R03C01	450k	unknown	unknown
Adenocarcinoma	Breast Cancer	TCGA	7796806090_R01C02	450k	unknown	unknown
Adenocarcinoma	Breast Cancer	TCGA	6005486014_R06C01	450k	unknown	unknown
Adenocarcinoma	Breast Cancer	TCGA	8784241059_R06C02	450k	unknown	unknown
Adenocarcinoma	Breast Cancer	TCGA	9422492113_R01C01	450k	unknown	unknown
Adenocarcinoma	Breast Cancer	TCGA	7786923105_R04C02	450k	unknown	unknown
Adenocarcinoma	Breast Cancer	TCGA	6004791004_R04C01	450k	unknown	unknown
Adenocarcinoma	Breast Cancer	TCGA	9422491072_R05C02	450k	unknown	unknown
Adenocarcinoma	Breast Cancer	TCGA	8784241036_R04C02	450k	unknown	unknown
Adenocarcinoma	Breast Cancer	TCGA	6005486021_R05C01	450k	unknown	unknown
Adenocarcinoma	Breast Cancer	TCGA	6005486014_R03C02	450k	unknown	unknown
Adenocarcinoma	Breast Cancer	TCGA	6005486017_R05C02	450k	unknown	unknown
Adenocarcinoma	Breast Cancer	TCGA	8784241071_R01C02	450k	unknown	unknown
Adenocarcinoma	Breast Cancer	TCGA	6042324072_R01C01	450k	unknown	unknown
Adenocarcinoma	Breast Cancer	TCGA	6042324072_R03C02	450k	unknown	unknown
Adenocarcinoma	Breast Cancer	TCGA	6042324035_R04C02	450k	unknown	unknown
Adenocarcinoma	Breast Cancer	TCGA	6042324070_R03C02	450k	unknown	unknown
Adenocarcinoma	Breast Cancer	TCGA	6042324035_R03C02	450k	unknown	unknown
Adenocarcinoma	Breast Cancer	TCGA	6929718014_R06C02	450k	unknown	unknown
Adenocarcinoma	Breast Cancer	TCGA	6929718030_R02C02	450k	unknown	unknown
Adenocarcinoma	Breast Cancer	TCGA	6929718043_R04C01	450k	unknown	unknown
Adenocarcinoma	Breast Cancer	TCGA	6005486019_R06C02	450k	unknown	unknown
Adenocarcinoma	Breast Cancer	TCGA	6026818129_R05C02	450k	unknown	unknown
Adenocarcinoma	Breast Cancer	TCGA	6026818144_R01C01	450k	unknown	unknown
Adenocarcinoma	Breast Cancer	TCGA	9422491074_R04C01	450k	unknown	unknown
Adenocarcinoma	Breast Cancer	TCGA	9422492089_R03C02	450k	unknown	unknown
Adenocarcinoma	Breast Cancer	TCGA	9630789227_R06C02	450k	unknown	unknown
Adenocarcinoma	Breast Cancer	TCGA	6929718043_R06C02	450k	unknown	unknown
Adenocarcinoma	Breast Cancer	TCGA	7796806032_R04C02	450k	unknown	unknown
Adenocarcinoma	Breast Cancer	TCGA	9283265077_R02C02	450k	unknown	unknown
Adenocarcinoma	Breast Cancer	TCGA	6005486019_R01C01	450k	unknown	unknown
Adenocarcinoma	Breast Cancer	TCGA	6229009066_R01C02	450k	unknown	unknown
Adenocarcinoma	Breast Cancer	TCGA	7796806103_R01C02	450k	unknown	unknown
Adenocarcinoma	Breast Cancer	TCGA	6005486017_R05C01	450k	unknown	unknown
Adenocarcinoma	Breast Cancer	TCGA	6026818144_R02C02	450k	unknown	unknown
Adenocarcinoma	Breast Cancer	TCGA	6005486021_R06C02	450k	unknown	unknown
Adenocarcinoma	Breast Cancer	TCGA	6005486021_R02C02	450k	unknown	unknown
Adenocarcinoma	Breast Cancer	TCGA	6005486021_R04C02	450k	unknown	unknown
Adenocarcinoma	Breast Cancer	TCGA	6026818129_R06C02	450k	unknown	unknown
Adenocarcinoma	Breast Cancer	TCGA	6057833159_R03C01	450k	unknown	unknown
Adenocarcinoma	Breast Cancer	TCGA	7796806088_R05C02	450k	unknown	unknown
Adenocarcinoma	Breast Cancer	TCGA	7796806032_R02C02	450k	unknown	unknown
Adenocarcinoma	Breast Cancer	TCGA	6057833155_R03C02	450k	unknown	unknown
Adenocarcinoma	Breast Cancer	TCGA	8784241036_R06C01	450k	unknown	unknown
Adenocarcinoma	Breast Cancer	TCGA	6004791006_R03C02	450k	unknown	unknown
Adenocarcinoma	Breast Cancer	TCGA	9283265014_R01C02	450k	unknown	unknown
Adenocarcinoma	Breast Cancer	TCGA	6057833142_R01C01	450k	unknown	unknown
Adenocarcinoma	Breast Cancer	TCGA	6004791004_R02C01	450k	unknown	unknown
Adenocarcinoma	Breast Cancer	TCGA	6057833155_R04C01	450k	unknown	unknown
Adenocarcinoma	Breast Cancer	TCGA	7796806103_R06C02	450k	unknown	unknown
Adenocarcinoma	Breast Cancer	TCGA	7786923105_R01C01	450k	unknown	unknown
Adenocarcinoma	Breast Cancer	TCGA	9283265014_R02C02	450k	unknown	unknown
Adenocarcinoma	Breast Cancer	TCGA	8784241036_R03C01	450k	unknown	unknown
Adenocarcinoma	Breast Cancer	TCGA	7796806109_R02C01	450k	unknown	unknown
Adenocarcinoma	Breast Cancer	TCGA	6005486019_R04C02	450k	unknown	unknown
Adenocarcinoma	Breast Cancer	TCGA	6004791006_R04C01	450k	unknown	unknown
Adenocarcinoma	Breast Cancer	TCGA	6005486021_R01C01	450k	unknown	unknown
Adenocarcinoma	Breast Cancer	TCGA	6005486021_R02C01	450k	unknown	unknown
Adenocarcinoma	Breast Cancer	TCGA	9305216146_R04C02	450k	unknown	unknown
Adenocarcinoma	Breast Cancer	TCGA	6005486023_R03C02	450k	unknown	unknown
Adenocarcinoma	Breast Cancer	TCGA	6026818139_R06C02	450k	unknown	unknown
Adenocarcinoma	Breast Cancer	TCGA	6004791010_R06C02	450k	unknown	unknown
Adenocarcinoma	Breast Cancer	TCGA	6929718043_R02C02	450k	unknown	unknown
Adenocarcinoma	Breast Cancer	TCGA	9422492089_R01C02	450k	unknown	unknown
Adenocarcinoma	Breast Cancer	TCGA	6005486014_R01C01	450k	unknown	unknown
Adenocarcinoma	Breast Cancer	TCGA	8784241046_R03C02	450k	unknown	unknown
Adenocarcinoma	Breast Cancer	TCGA	7786923105_R05C02	450k	unknown	unknown
Adenocarcinoma	Breast Cancer	TCGA	9283265058_R05C02	450k	unknown	unknown
Adenocarcinoma	Breast Cancer	TCGA	9305216147_R01C01	450k	unknown	unknown
Adenocarcinoma	Breast Cancer	TCGA	6005486014_R02C02	450k	unknown	unknown
Adenocarcinoma	Breast Cancer	TCGA	8784241071_R05C01	450k	unknown	unknown
Adenocarcinoma	Breast Cancer	TCGA	6285633072_R05C02	450k	unknown	unknown
Adenocarcinoma	Breast Cancer	TCGA	8784241071_R06C01	450k	unknown	unknown
Adenocarcinoma	Breast Cancer	TCGA	6005486014_R04C01	450k	unknown	unknown
Adenocarcinoma	Breast Cancer	TCGA	8784241047_R01C01	450k	unknown	unknown
Adenocarcinoma	Breast Cancer	TCGA	9630789227_R04C02	450k	unknown	unknown
Adenocarcinoma	Breast Cancer	TCGA	9630789227_R05C01	450k	unknown	unknown
Adenocarcinoma	Breast Cancer	TCGA	6229009059_R06C02	450k	unknown	unknown
Adenocarcinoma	Breast Cancer	TCGA	9283265077_R06C01	450k	unknown	unknown
Adenocarcinoma	Breast Cancer	TCGA	9283265077_R04C01	450k	unknown	unknown
Adenocarcinoma	Breast Cancer	TCGA	6026818128_R03C01	450k	unknown	unknown
Adenocarcinoma	Breast Cancer	TCGA	6026818139_R06C01	450k	unknown	unknown
Adenocarcinoma	Breast Cancer	TCGA	6005486021_R04C01	450k	unknown	unknown
Adenocarcinoma	Breast Cancer	TCGA	6005486017_R06C02	450k	unknown	unknown
Adenocarcinoma	Breast Cancer	TCGA	6042324011_R02C01	450k	unknown	unknown
Adenocarcinoma	Breast Cancer	TCGA	9283265014_R06C01	450k	unknown	unknown
Adenocarcinoma	Breast Cancer	TCGA	9305216132_R05C01	450k	unknown	unknown
Adenocarcinoma	Breast Cancer	TCGA	9283265058_R06C02	450k	unknown	unknown
Adenocarcinoma	Breast Cancer	TCGA	9422492113_R05C01	450k	unknown	unknown
Adenocarcinoma	Breast Cancer	TCGA	9422492089_R06C02	450k	unknown	unknown
Adenocarcinoma	Breast Cancer	TCGA	6026818108_R03C01	450k	unknown	unknown
Adenocarcinoma	Breast Cancer	TCGA	6026818108_R02C02	450k	unknown	unknown
Adenocarcinoma	Breast Cancer	TCGA	6285633072_R03C01	450k	unknown	unknown
Adenocarcinoma	Breast Cancer	TCGA	8784241046_R05C02	450k	unknown	unknown
Adenocarcinoma	Breast Cancer	TCGA	8784241046_R01C01	450k	unknown	unknown
Adenocarcinoma	Breast Cancer	TCGA	8784241036_R05C01	450k	unknown	unknown
Adenocarcinoma	Breast Cancer	TCGA	7786923105_R06C02	450k	unknown	unknown
Adenocarcinoma	Breast Cancer	TCGA	6285633072_R03C02	450k	unknown	unknown
Adenocarcinoma	Breast Cancer	TCGA	6057833159_R01C02	450k	unknown	unknown
Adenocarcinoma	Breast Cancer	TCGA	6929718014_R04C02	450k	unknown	unknown
Adenocarcinoma	Breast Cancer	TCGA	6285633051_R06C02	450k	unknown	unknown
Adenocarcinoma	Breast Cancer	TCGA	7796806103_R03C01	450k	unknown	unknown
Adenocarcinoma	Breast Cancer	TCGA	6005486013_R02C01	450k	unknown	unknown
Adenocarcinoma	Breast Cancer	TCGA	6026818139_R05C01	450k	unknown	unknown
Adenocarcinoma	Breast Cancer	TCGA	6026818108_R06C02	450k	unknown	unknown
Adenocarcinoma	Breast Cancer	TCGA	7796806090_R05C01	450k	unknown	unknown
Adenocarcinoma	Breast Cancer	TCGA	6004791020_R01C01	450k	unknown	unknown
Adenocarcinoma	Breast Cancer	TCGA	6042324048_R03C01	450k	unknown	unknown
Adenocarcinoma	Breast Cancer	TCGA	6026818122_R03C02	450k	unknown	unknown
Adenocarcinoma	Breast Cancer	TCGA	8784241046_R05C01	450k	unknown	unknown
Adenocarcinoma	Breast Cancer	TCGA	9283265014_R02C01	450k	unknown	unknown
Adenocarcinoma	Breast Cancer	TCGA	6026818122_R04C01	450k	unknown	unknown
Adenocarcinoma	Breast Cancer	TCGA	6026818139_R02C02	450k	unknown	unknown
Adenocarcinoma	Breast Cancer	TCGA	6026818132_R05C02	450k	unknown	unknown
Adenocarcinoma	Breast Cancer	TCGA	6026818135_R01C02	450k	unknown	unknown
Adenocarcinoma	Breast Cancer	TCGA	6026818132_R01C01	450k	unknown	unknown
Adenocarcinoma	Breast Cancer	TCGA	6026818144_R04C02	450k	unknown	unknown
Adenocarcinoma	Breast Cancer	TCGA	6026818132_R03C01	450k	unknown	unknown
Adenocarcinoma	Breast Cancer	TCGA	6026818102_R02C01	450k	unknown	unknown
Adenocarcinoma	Breast Cancer	TCGA	6026818102_R06C02	450k	unknown	unknown
Adenocarcinoma	Breast Cancer	TCGA	6026818122_R06C02	450k	unknown	unknown
Adenocarcinoma	Breast Cancer	TCGA	6026818070_R02C01	450k	unknown	unknown
Adenocarcinoma	Breast Cancer	TCGA	6026818122_R06C01	450k	unknown	unknown
Adenocarcinoma	Breast Cancer	TCGA	6026818102_R02C02	450k	unknown	unknown
Adenocarcinoma	Breast Cancer	TCGA	6026818122_R03C01	450k	unknown	unknown
Adenocarcinoma	Breast Cancer	TCGA	6026818122_R01C01	450k	unknown	unknown
Adenocarcinoma	Breast Cancer	TCGA	6026818111_R03C01	450k	unknown	unknown
Adenocarcinoma	Breast Cancer	TCGA	6057833166_R06C01	450k	unknown	unknown
Adenocarcinoma	Breast Cancer	TCGA	6057833159_R02C02	450k	unknown	unknown
Adenocarcinoma	Breast Cancer	TCGA	6929718036_R03C02	450k	unknown	unknown
Adenocarcinoma	Breast Cancer	TCGA	6929718043_R01C01	450k	unknown	unknown
Adenocarcinoma	Breast Cancer	TCGA	6929718030_R03C01	450k	unknown	unknown
Adenocarcinoma	Breast Cancer	TCGA	6929718043_R03C01	450k	unknown	unknown
Adenocarcinoma	Breast Cancer	TCGA	8784241071_R04C02	450k	unknown	unknown
Adenocarcinoma	Breast Cancer	TCGA	8784241036_R01C02	450k	unknown	unknown
Adenocarcinoma	Breast Cancer	TCGA	9305216146_R06C02	450k	unknown	unknown
Adenocarcinoma	Breast Cancer	TCGA	9283265014_R04C01	450k	unknown	unknown
Adenocarcinoma	Breast Cancer	TCGA	8784241059_R05C02	450k	unknown	unknown
Adenocarcinoma	Breast Cancer	TCGA	8784241036_R02C02	450k	unknown	unknown
Adenocarcinoma	Breast Cancer	TCGA	9426020160_R01C02	450k	unknown	unknown
Adenocarcinoma	Breast Cancer	TCGA	8784241036_R04C01	450k	unknown	unknown
Adenocarcinoma	Breast Cancer	TCGA	9305216146_R01C01	450k	unknown	unknown
Adenocarcinoma	Breast Cancer	TCGA	9305216132_R02C02	450k	unknown	unknown
Adenocarcinoma	Breast Cancer	TCGA	9283265014_R01C01	450k	unknown	unknown
Adenocarcinoma	Breast Cancer	TCGA	9283265014_R03C02	450k	unknown	unknown
Adenocarcinoma	Breast Cancer	TCGA	6005486021_R05C02	450k	unknown	unknown
Adenocarcinoma	Breast Cancer	TCGA	6285633072_R04C01	450k	unknown	unknown
Adenocarcinoma	Breast Cancer	TCGA	6285633072_R01C02	450k	unknown	unknown
Adenocarcinoma	Breast Cancer	TCGA	6285633072_R06C01	450k	unknown	unknown
Adenocarcinoma	Breast Cancer	TCGA	7796806109_R03C01	450k	unknown	unknown
Adenocarcinoma	Breast Cancer	TCGA	6005486023_R02C01	450k	unknown	unknown
Adenocarcinoma	Breast Cancer	TCGA	6005486014_R05C02	450k	unknown	unknown
Adenocarcinoma	Breast Cancer	TCGA	6005486023_R01C01	450k	unknown	unknown
Adenocarcinoma	Breast Cancer	TCGA	6005486019_R01C02	450k	unknown	unknown
Adenocarcinoma	Breast Cancer	TCGA	6026818055_R04C01	450k	unknown	unknown
Adenocarcinoma	Breast Cancer	TCGA	6057833166_R05C01	450k	unknown	unknown
Adenocarcinoma	Breast Cancer	TCGA	6229009059_R04C02	450k	unknown	unknown
Adenocarcinoma	Breast Cancer	TCGA	7796806088_R04C02	450k	unknown	unknown
Adenocarcinoma	Breast Cancer	TCGA	7796806090_R06C01	450k	unknown	unknown
Adenocarcinoma	Breast Cancer	TCGA	8784241046_R04C01	450k	unknown	unknown
Adenocarcinoma	Breast Cancer	TCGA	6929718030_R03C02	450k	unknown	unknown
Adenocarcinoma	Breast Cancer	TCGA	6285633051_R01C01	450k	unknown	unknown
Adenocarcinoma	Breast Cancer	TCGA	6057833057_R02C02	450k	unknown	unknown
Adenocarcinoma	Breast Cancer	TCGA	6229009059_R06C01	450k	unknown	unknown
Adenocarcinoma	Breast Cancer	TCGA	6026818135_R03C01	450k	unknown	unknown
Adenocarcinoma	Breast Cancer	TCGA	6042324011_R01C01	450k	unknown	unknown
Adenocarcinoma	Breast Cancer	TCGA	9283265077_R05C02	450k	unknown	unknown
Adenocarcinoma	Breast Cancer	TCGA	9422491072_R03C02	450k	unknown	unknown
Adenocarcinoma	Breast Cancer	TCGA	8784241071_R03C02	450k	unknown	unknown
Adenocarcinoma	Breast Cancer	TCGA	6005486019_R03C02	450k	unknown	unknown
Adenocarcinoma	Breast Cancer	TCGA	7786923105_R03C02	450k	unknown	unknown
Adenocarcinoma	Breast Cancer	TCGA	6042324072_R01C02	450k	unknown	unknown
Adenocarcinoma	Breast Cancer	TCGA	9422491072_R01C01	450k	unknown	unknown
Adenocarcinoma	Breast Cancer	TCGA	7796806055_R01C01	450k	unknown	unknown
Adenocarcinoma	Breast Cancer	TCGA	7796806032_R03C02	450k	unknown	unknown
Adenocarcinoma	Breast Cancer	TCGA	7796806088_R06C02	450k	unknown	unknown
Adenocarcinoma	Breast Cancer	TCGA	7796806090_R02C01	450k	unknown	unknown
Adenocarcinoma	Breast Cancer	TCGA	9422491072_R02C01	450k	unknown	unknown
Adenocarcinoma	Breast Cancer	TCGA	6005486017_R01C02	450k	unknown	unknown
Adenocarcinoma	Breast Cancer	TCGA	6005486014_R02C01	450k	unknown	unknown
Adenocarcinoma	Breast Cancer	TCGA	6005486017_R03C01	450k	unknown	unknown
Adenocarcinoma	Breast Cancer	TCGA	6005486017_R06C01	450k	unknown	unknown
Adenocarcinoma	Breast Cancer	TCGA	6005486012_R04C02	450k	unknown	unknown
Adenocarcinoma	Breast Cancer	TCGA	7796806088_R02C02	450k	unknown	unknown
Adenocarcinoma	Breast Cancer	TCGA	7796806090_R01C01	450k	unknown	unknown
Adenocarcinoma	Breast Cancer	TCGA	7796806090_R03C01	450k	unknown	unknown
Adenocarcinoma	Breast Cancer	TCGA	8784241071_R04C01	450k	unknown	unknown
Adenocarcinoma	Breast Cancer	TCGA	6004791020_R06C01	450k	unknown	unknown
Adenocarcinoma	Breast Cancer	TCGA	6026818102_R01C02	450k	unknown	unknown
Adenocarcinoma	Breast Cancer	TCGA	6026818111_R06C02	450k	unknown	unknown
Adenocarcinoma	Breast Cancer	TCGA	6057833057_R03C02	450k	unknown	unknown
Adenocarcinoma	Breast Cancer	TCGA	6026818111_R03C02	450k	unknown	unknown
Adenocarcinoma	Breast Cancer	TCGA	6026818102_R04C02	450k	unknown	unknown
Adenocarcinoma	Breast Cancer	TCGA	6026818111_R05C01	450k	unknown	unknown
Adenocarcinoma	Breast Cancer	TCGA	6026818055_R03C01	450k	unknown	unknown
Adenocarcinoma	Breast Cancer	TCGA	6929718036_R02C02	450k	unknown	unknown
Adenocarcinoma	Breast Cancer	TCGA	6929718014_R05C02	450k	unknown	unknown
Adenocarcinoma	Breast Cancer	TCGA	6929718043_R03C02	450k	unknown	unknown
Adenocarcinoma	Breast Cancer	TCGA	7796806088_R06C01	450k	unknown	unknown
Adenocarcinoma	Breast Cancer	TCGA	6285633051_R02C02	450k	unknown	unknown
Adenocarcinoma	Breast Cancer	TCGA	6026818055_R05C01	450k	unknown	unknown
Adenocarcinoma	Breast Cancer	TCGA	6005486018_R02C02	450k	unknown	unknown
Adenocarcinoma	Breast Cancer	TCGA	6005486029_R01C01	450k	unknown	unknown
Adenocarcinoma	Breast Cancer	TCGA	6057833155_R04C02	450k	unknown	unknown
Adenocarcinoma	Breast Cancer	TCGA	7796806103_R01C01	450k	unknown	unknown
Adenocarcinoma	Breast Cancer	TCGA	6929718036_R05C02	450k	unknown	unknown
Adenocarcinoma	Breast Cancer	TCGA	8784241071_R01C01	450k	unknown	unknown
Adenocarcinoma	Breast Cancer	TCGA	9305216146_R06C01	450k	unknown	unknown
Adenocarcinoma	Breast Cancer	TCGA	9422491072_R02C02	450k	unknown	unknown
Adenocarcinoma	Breast Cancer	TCGA	9305216132_R03C02	450k	unknown	unknown
Adenocarcinoma	Breast Cancer	TCGA	9283265077_R02C01	450k	unknown	unknown
Adenocarcinoma	Breast Cancer	TCGA	9283265014_R05C02	450k	unknown	unknown
Adenocarcinoma	Breast Cancer	TCGA	9422491072_R06C02	450k	unknown	unknown
Adenocarcinoma	Breast Cancer	Unpublished data, own research	201532190202_R08C01	EPIC	unknown	unknown
Adenocarcinoma	Breast Cancer	Unpublished data, own research	201532190219_R02C01	EPIC	unknown	unknown
Adenocarcinoma	Breast Cancer	Unpublished data, own research	201532190140_R03C01	EPIC	unknown	unknown
Adenocarcinoma	Breast Cancer	Unpublished data, own research	201532190140_R05C01	EPIC	unknown	unknown
Adenocarcinoma	Breast Cancer	Unpublished data, own research	201532190219_R01C01	EPIC	unknown	unknown
Adenocarcinoma	Breast Cancer	Unpublished data, own research	201532190219_R05C01	EPIC	unknown	unknown
Adenocarcinoma	Breast Cancer	Unpublished data, own research	203808720116_R06C01	EPIC	unknown	unknown
Adenocarcinoma	Breast Cancer	Unpublished data, own research	203808720130_R06C01	EPIC	unknown	unknown
Adenocarcinoma	Breast Cancer	Unpublished data, own research	203808720151_R06C01	EPIC	unknown	unknown
Adenocarcinoma	Breast Cancer	Unpublished data, own research	203808720157_R06C01	EPIC	unknown	unknown
Adenocarcinoma	Breast Cancer	Unpublished data, own research	203810690062_R04C01	EPIC	unknown	unknown
Adenocarcinoma	Breast Cancer	Unpublished data, own research	203810690143_R08C01	EPIC	unknown	unknown
Adenocarcinoma	Breast Cancer	Unpublished data, own research	203810690062_R05C01	EPIC	unknown	unknown
Adenocarcinoma	Breast Cancer	Unpublished data, own research	203998250121_R07C01	EPIC	unknown	unknown
Adenocarcinoma	Breast Cancer	Unpublished data, own research	203810690031_R06C01	EPIC	unknown	unknown
Adenocarcinoma	Breast Cancer	Unpublished data, own research	203810690031_R07C01	EPIC	unknown	unknown
Adenocarcinoma	Breast Cancer	Unpublished data, own research	203810690031_R08C01	EPIC	unknown	unknown
Adenocarcinoma	Breast Cancer	Unpublished data, own research	203810690062_R02C01	EPIC	unknown	unknown
Adenocarcinoma	Breast Cancer	Unpublished data, own research	203810690157_R07C01	EPIC	unknown	unknown
Adenocarcinoma	Breast Cancer	Unpublished data, own research	203998250004_R08C01	EPIC	unknown	unknown
Salivary gland tumors	Carcinosarcoma	Unpublished data, own research	204792780042_R03C01	EPIC	unknown	unknown
Brain tumor	Central Neurocytoma	Capper et al., Nature 2018	10006823024_R05C01	450k	unknown	unknown
Brain tumor	Central Neurocytoma	Capper et al., Nature 2018	9296930017_R01C02	450k	unknown	unknown
Brain tumor	Central Neurocytoma	Capper et al., Nature 2018	9296930017_R06C01	450k	unknown	unknown
Brain tumor	Central Neurocytoma	Capper et al., Nature 2018	8622007189_R06C02	450k	unknown	unknown
Brain tumor	Central Neurocytoma	Capper et al., Nature 2018	9829119124_R04C01	450k	unknown	unknown
Brain tumor	Central Neurocytoma	Capper et al., Nature 2018	8622007203_R06C01	450k	unknown	unknown
Brain tumor	Central Neurocytoma	Capper et al., Nature 2018	8622007203_R02C02	450k	unknown	unknown
Brain tumor	Central Neurocytoma	Capper et al., Nature 2018	9296930017_R02C01	450k	unknown	unknown
Brain tumor	Central Neurocytoma	Capper et al., Nature 2018	9296930017_R05C01	450k	unknown	unknown
Brain tumor	Central Neurocytoma	Capper et al., Nature 2018	8622007203_R04C01	450k	unknown	unknown
Brain tumor	Central Neurocytoma	Capper et al., Nature 2018	9296930017_R02C02	450k	unknown	unknown
Brain tumor	Central Neurocytoma	Capper et al., Nature 2018	9296930017_R04C02	450k	unknown	unknown
Brain tumor	Central Neurocytoma	Capper et al., Nature 2018	8622007189_R05C01	450k	unknown	unknown
Brain tumor	Central Neurocytoma	Capper et al., Nature 2018	8622007203_R03C01	450k	unknown	unknown
Brain tumor	Central Neurocytoma	Capper et al., Nature 2018	9296930014_R02C01	450k	unknown	unknown
Brain tumor	Central Neurocytoma	Capper et al., Nature 2018	9533774013_R02C02	450k	unknown	unknown
Brain tumor	Central Neurocytoma	Capper et al., Nature 2018	8622007189_R01C02	450k	unknown	unknown
Brain tumor	Central Neurocytoma	Capper et al., Nature 2018	9296930017_R03C02	450k	unknown	unknown
Brain tumor	Central Neurocytoma	Capper et al., Nature 2018	8622007203_R01C02	450k	unknown	unknown
Brain tumor	Central Neurocytoma	Capper et al., Nature 2018	9533774013_R04C02	450k	unknown	unknown
Brain tumor	Central Neurocytoma	Capper et al., Nature 2018	9373551108_R06C01	450k	unknown	unknown
Brain tumor	Cerebellar Liponeurocytoma	Capper et al., Nature 2018	9305651037_R01C01	450k	unknown	unknown
Brain tumor	Cerebellar Liponeurocytoma	Capper et al., Nature 2018	3998523002_R03C02	450k	unknown	unknown
Brain tumor	Cerebellar Liponeurocytoma	Capper et al., Nature 2018	9376538149_R03C02	450k	unknown	unknown
Brain tumor	Cerebellar Liponeurocytoma	Capper et al., Nature 2018	9379086132_R03C02	450k	unknown	unknown
Brain tumor	Cerebellar Liponeurocytoma	Capper et al., Nature 2018	9553932053_R04C02	450k	unknown	unknown
Brain tumor	Cerebellar Liponeurocytoma	Capper et al., Nature 2018	9553932123_R02C02	450k	unknown	unknown
Brain tumor	Cerebellar Liponeurocytoma	Capper et al., Nature 2018	101231000014_R01C02	450k	unknown	unknown
Brain tumor	Cerebellar Liponeurocytoma	Capper et al., Nature 2018	3999078079_R04C01	450k	unknown	unknown
Brain tumor	Cerebellar Liponeurocytoma	Capper et al., Nature 2018	9407201028_R02C02	450k	unknown	unknown
Brain tumor	Cerebellar Liponeurocytoma	Capper et al., Nature 2018	9741950101_R02C01	450k	unknown	unknown
Squamous cell carcinoma	Cervical Squamous Cell Carcinoma	GEO dataset GSE169622	201503470047_R04C01	EPIC	unknown	unknown
Squamous cell carcinoma	Cervical Squamous Cell Carcinoma	GEO dataset GSE169622	201503470047_R05C01	EPIC	SCC	unknown
Squamous cell carcinoma	Cervical Squamous Cell Carcinoma	GEO dataset GSE169622	201503470047_R06C01	EPIC	SCC	unknown
Squamous cell carcinoma	Cervical Squamous Cell Carcinoma	GEO dataset GSE169622	201503470047_R07C01	EPIC	unknown	unknown
Squamous cell carcinoma	Cervical Squamous Cell Carcinoma	GEO dataset GSE169622	201503470047_R08C01	EPIC	unknown	unknown
Squamous cell carcinoma	Cervical Squamous Cell Carcinoma	GEO dataset GSE169622	201503670097_R07C01	EPIC	unknown	unknown
Squamous cell carcinoma	Cervical Squamous Cell Carcinoma	TCGA	9305216149_R04C01	450k	unknown	unknown
Squamous cell carcinoma	Cervical Squamous Cell Carcinoma	TCGA	6929742050_R05C02	450k	unknown	unknown
Squamous cell carcinoma	Cervical Squamous Cell Carcinoma	TCGA	6929718078_R02C02	450k	unknown	unknown
Squamous cell carcinoma	Cervical Squamous Cell Carcinoma	TCGA	6929742050_R06C01	450k	unknown	unknown
Squamous cell carcinoma	Cervical Squamous Cell Carcinoma	TCGA	9422492029_R04C01	450k	unknown	unknown
Squamous cell carcinoma	Cervical Squamous Cell Carcinoma	TCGA	6929742015_R03C02	450k	unknown	unknown
Squamous cell carcinoma	Cervical Squamous Cell Carcinoma	TCGA	9630789197_R01C02	450k	unknown	unknown
Squamous cell carcinoma	Cervical Squamous Cell Carcinoma	TCGA	6929718044_R06C02	450k	unknown	unknown
Squamous cell carcinoma	Cervical Squamous Cell Carcinoma	TCGA	9305216147_R06C02	450k	unknown	unknown
Squamous cell carcinoma	Cervical Squamous Cell Carcinoma	TCGA	6929742050_R03C02	450k	unknown	unknown
Squamous cell carcinoma	Cervical Squamous Cell Carcinoma	TCGA	6929718078_R05C01	450k	unknown	unknown
Squamous cell carcinoma	Cervical Squamous Cell Carcinoma	TCGA	6929671019_R04C02	450k	unknown	unknown
Squamous cell carcinoma	Cervical Squamous Cell Carcinoma	TCGA	9422492089_R02C01	450k	unknown	unknown
Squamous cell carcinoma	Cervical Squamous Cell Carcinoma	TCGA	9422492089_R03C01	450k	unknown	unknown
Squamous cell carcinoma	Cervical Squamous Cell Carcinoma	TCGA	9422492089_R04C01	450k	unknown	unknown
Squamous cell carcinoma	Cervical Squamous Cell Carcinoma	TCGA	9422492089_R05C01	450k	unknown	unknown
Squamous cell carcinoma	Cervical Squamous Cell Carcinoma	TCGA	9422492089_R06C01	450k	unknown	unknown
Squamous cell carcinoma	Cervical Squamous Cell Carcinoma	TCGA	6042316010_R01C01	450k	unknown	unknown
Squamous cell carcinoma	Cervical Squamous Cell Carcinoma	TCGA	6042316010_R01C02	450k	unknown	unknown
Squamous cell carcinoma	Cervical Squamous Cell Carcinoma	TCGA	6042316010_R02C01	450k	unknown	unknown
Squamous cell carcinoma	Cervical Squamous Cell Carcinoma	TCGA	6042316010_R03C01	450k	unknown	unknown
Squamous cell carcinoma	Cervical Squamous Cell Carcinoma	TCGA	6042316010_R03C02	450k	unknown	unknown
Squamous cell carcinoma	Cervical Squamous Cell Carcinoma	TCGA	6042316010_R04C01	450k	unknown	unknown
Squamous cell carcinoma	Cervical Squamous Cell Carcinoma	TCGA	6042316010_R05C01	450k	unknown	unknown
Squamous cell carcinoma	Cervical Squamous Cell Carcinoma	TCGA	6042316010_R06C01	450k	unknown	unknown
Squamous cell carcinoma	Cervical Squamous Cell Carcinoma	TCGA	6264509055_R04C02	450k	unknown	unknown
Squamous cell carcinoma	Cervical Squamous Cell Carcinoma	TCGA	6264509055_R05C02	450k	unknown	unknown
Squamous cell carcinoma	Cervical Squamous Cell Carcinoma	TCGA	6285625081_R01C02	450k	unknown	unknown
Squamous cell carcinoma	Cervical Squamous Cell Carcinoma	TCGA	6285625081_R02C01	450k	unknown	unknown
Squamous cell carcinoma	Cervical Squamous Cell Carcinoma	TCGA	6285625081_R02C02	450k	unknown	unknown
Squamous cell carcinoma	Cervical Squamous Cell Carcinoma	TCGA	6285625081_R03C01	450k	unknown	unknown
Squamous cell carcinoma	Cervical Squamous Cell Carcinoma	TCGA	6285625081_R03C02	450k	unknown	unknown
Squamous cell carcinoma	Cervical Squamous Cell Carcinoma	TCGA	6285625081_R04C01	450k	unknown	unknown
Squamous cell carcinoma	Cervical Squamous Cell Carcinoma	TCGA	6285625081_R04C02	450k	unknown	unknown
Squamous cell carcinoma	Cervical Squamous Cell Carcinoma	TCGA	6285625081_R05C01	450k	unknown	unknown
Squamous cell carcinoma	Cervical Squamous Cell Carcinoma	TCGA	6285625081_R05C02	450k	unknown	unknown
Squamous cell carcinoma	Cervical Squamous Cell Carcinoma	TCGA	6285625081_R06C01	450k	unknown	unknown
Squamous cell carcinoma	Cervical Squamous Cell Carcinoma	TCGA	6285625081_R06C02	450k	unknown	unknown
Squamous cell carcinoma	Cervical Squamous Cell Carcinoma	TCGA	6285625095_R03C02	450k	unknown	unknown
Squamous cell carcinoma	Cervical Squamous Cell Carcinoma	TCGA	6285625095_R04C01	450k	unknown	unknown
Squamous cell carcinoma	Cervical Squamous Cell Carcinoma	TCGA	6285625095_R04C02	450k	unknown	unknown
Squamous cell carcinoma	Cervical Squamous Cell Carcinoma	TCGA	6285625095_R05C01	450k	unknown	unknown
Squamous cell carcinoma	Cervical Squamous Cell Carcinoma	TCGA	6285625095_R05C02	450k	unknown	unknown
Squamous cell carcinoma	Cervical Squamous Cell Carcinoma	TCGA	6285625095_R06C01	450k	unknown	unknown
Squamous cell carcinoma	Cervical Squamous Cell Carcinoma	TCGA	6285625095_R06C02	450k	unknown	unknown
Squamous cell carcinoma	Cervical Squamous Cell Carcinoma	TCGA	6285625106_R01C01	450k	unknown	unknown
Squamous cell carcinoma	Cervical Squamous Cell Carcinoma	TCGA	6285625106_R01C02	450k	unknown	unknown
Squamous cell carcinoma	Cervical Squamous Cell Carcinoma	TCGA	6285625106_R03C01	450k	unknown	unknown
Squamous cell carcinoma	Cervical Squamous Cell Carcinoma	TCGA	6285625106_R03C02	450k	unknown	unknown
Squamous cell carcinoma	Cervical Squamous Cell Carcinoma	TCGA	6285625106_R04C01	450k	unknown	unknown
Squamous cell carcinoma	Cervical Squamous Cell Carcinoma	TCGA	6285625106_R04C02	450k	unknown	unknown
Squamous cell carcinoma	Cervical Squamous Cell Carcinoma	TCGA	6285625106_R05C01	450k	unknown	unknown
Squamous cell carcinoma	Cervical Squamous Cell Carcinoma	TCGA	6285625106_R05C02	450k	unknown	unknown
Squamous cell carcinoma	Cervical Squamous Cell Carcinoma	TCGA	6285625106_R06C01	450k	unknown	unknown
Squamous cell carcinoma	Cervical Squamous Cell Carcinoma	TCGA	6285625106_R06C02	450k	unknown	unknown
Squamous cell carcinoma	Cervical Squamous Cell Carcinoma	TCGA	6929671019_R03C02	450k	unknown	unknown
Squamous cell carcinoma	Cervical Squamous Cell Carcinoma	TCGA	6929671022_R02C01	450k	unknown	unknown
Squamous cell carcinoma	Cervical Squamous Cell Carcinoma	TCGA	6929671022_R03C01	450k	unknown	unknown
Squamous cell carcinoma	Cervical Squamous Cell Carcinoma	TCGA	6929671022_R04C01	450k	unknown	unknown
Squamous cell carcinoma	Cervical Squamous Cell Carcinoma	TCGA	6929671122_R02C02	450k	unknown	unknown
Squamous cell carcinoma	Cervical Squamous Cell Carcinoma	TCGA	6929671122_R03C02	450k	unknown	unknown
Squamous cell carcinoma	Cervical Squamous Cell Carcinoma	TCGA	6929671122_R04C02	450k	unknown	unknown
Squamous cell carcinoma	Cervical Squamous Cell Carcinoma	TCGA	6929671129_R03C01	450k	unknown	unknown
Squamous cell carcinoma	Cervical Squamous Cell Carcinoma	TCGA	6929718034_R06C02	450k	unknown	unknown
Squamous cell carcinoma	Cervical Squamous Cell Carcinoma	TCGA	6929718044_R01C01	450k	unknown	unknown
Squamous cell carcinoma	Cervical Squamous Cell Carcinoma	TCGA	6929718044_R01C02	450k	unknown	unknown
Squamous cell carcinoma	Cervical Squamous Cell Carcinoma	TCGA	6929718044_R02C01	450k	unknown	unknown
Squamous cell carcinoma	Cervical Squamous Cell Carcinoma	TCGA	6929718044_R02C02	450k	unknown	unknown
Squamous cell carcinoma	Cervical Squamous Cell Carcinoma	TCGA	6929718044_R03C01	450k	unknown	unknown
Squamous cell carcinoma	Cervical Squamous Cell Carcinoma	TCGA	6929718044_R03C02	450k	unknown	unknown
Squamous cell carcinoma	Cervical Squamous Cell Carcinoma	TCGA	6929718044_R04C01	450k	unknown	unknown
Squamous cell carcinoma	Cervical Squamous Cell Carcinoma	TCGA	6929718044_R04C02	450k	unknown	unknown
Squamous cell carcinoma	Cervical Squamous Cell Carcinoma	TCGA	6929718044_R05C01	450k	unknown	unknown
Squamous cell carcinoma	Cervical Squamous Cell Carcinoma	TCGA	6929718044_R05C02	450k	unknown	unknown
Squamous cell carcinoma	Cervical Squamous Cell Carcinoma	TCGA	6929718044_R06C01	450k	unknown	unknown
Squamous cell carcinoma	Cervical Squamous Cell Carcinoma	TCGA	6929718078_R01C01	450k	unknown	unknown
Squamous cell carcinoma	Cervical Squamous Cell Carcinoma	TCGA	6929718078_R01C02	450k	unknown	unknown
Squamous cell carcinoma	Cervical Squamous Cell Carcinoma	TCGA	6929718078_R02C01	450k	unknown	unknown
Squamous cell carcinoma	Cervical Squamous Cell Carcinoma	TCGA	6929718078_R03C01	450k	unknown	unknown
Squamous cell carcinoma	Cervical Squamous Cell Carcinoma	TCGA	6929718078_R03C02	450k	unknown	unknown
Squamous cell carcinoma	Cervical Squamous Cell Carcinoma	TCGA	6929718078_R04C01	450k	unknown	unknown
Squamous cell carcinoma	Cervical Squamous Cell Carcinoma	TCGA	6929718078_R04C02	450k	unknown	unknown
Squamous cell carcinoma	Cervical Squamous Cell Carcinoma	TCGA	6929718078_R05C02	450k	unknown	unknown
Squamous cell carcinoma	Cervical Squamous Cell Carcinoma	TCGA	6929718078_R06C01	450k	unknown	unknown
Squamous cell carcinoma	Cervical Squamous Cell Carcinoma	TCGA	6929718097_R01C01	450k	unknown	unknown
Squamous cell carcinoma	Cervical Squamous Cell Carcinoma	TCGA	6929742015_R04C02	450k	unknown	unknown
Squamous cell carcinoma	Cervical Squamous Cell Carcinoma	TCGA	6929742015_R05C02	450k	unknown	unknown
Squamous cell carcinoma	Cervical Squamous Cell Carcinoma	TCGA	6929742015_R06C02	450k	unknown	unknown
Squamous cell carcinoma	Cervical Squamous Cell Carcinoma	TCGA	6929742050_R01C01	450k	unknown	unknown
Squamous cell carcinoma	Cervical Squamous Cell Carcinoma	TCGA	6929742050_R01C02	450k	unknown	unknown
Squamous cell carcinoma	Cervical Squamous Cell Carcinoma	TCGA	6929742050_R02C01	450k	unknown	unknown
Squamous cell carcinoma	Cervical Squamous Cell Carcinoma	TCGA	6929742050_R02C02	450k	unknown	unknown
Squamous cell carcinoma	Cervical Squamous Cell Carcinoma	TCGA	6929742050_R03C01	450k	unknown	unknown
Squamous cell carcinoma	Cervical Squamous Cell Carcinoma	TCGA	6929742050_R04C01	450k	unknown	unknown
Squamous cell carcinoma	Cervical Squamous Cell Carcinoma	TCGA	6929742050_R04C02	450k	unknown	unknown
Squamous cell carcinoma	Cervical Squamous Cell Carcinoma	TCGA	6929742050_R05C01	450k	unknown	unknown
Squamous cell carcinoma	Cervical Squamous Cell Carcinoma	TCGA	6929742050_R06C02	450k	unknown	unknown
Squamous cell carcinoma	Cervical Squamous Cell Carcinoma	TCGA	6929793020_R04C02	450k	unknown	unknown
Squamous cell carcinoma	Cervical Squamous Cell Carcinoma	TCGA	6929793020_R05C02	450k	unknown	unknown
Squamous cell carcinoma	Cervical Squamous Cell Carcinoma	TCGA	6929793020_R06C02	450k	unknown	unknown
Squamous cell carcinoma	Cervical Squamous Cell Carcinoma	TCGA	6929793021_R01C01	450k	unknown	unknown
Squamous cell carcinoma	Cervical Squamous Cell Carcinoma	TCGA	6929793021_R01C02	450k	unknown	unknown
Squamous cell carcinoma	Cervical Squamous Cell Carcinoma	TCGA	6929793021_R02C01	450k	unknown	unknown
Squamous cell carcinoma	Cervical Squamous Cell Carcinoma	TCGA	6929793021_R03C01	450k	unknown	unknown
Squamous cell carcinoma	Cervical Squamous Cell Carcinoma	TCGA	6929793021_R03C02	450k	unknown	unknown
Squamous cell carcinoma	Cervical Squamous Cell Carcinoma	TCGA	6929793021_R04C01	450k	unknown	unknown
Squamous cell carcinoma	Cervical Squamous Cell Carcinoma	TCGA	6929793021_R05C01	450k	unknown	unknown
Squamous cell carcinoma	Cervical Squamous Cell Carcinoma	TCGA	6929793021_R06C01	450k	unknown	unknown
Squamous cell carcinoma	Cervical Squamous Cell Carcinoma	TCGA	7786923106_R01C02	450k	unknown	unknown
Squamous cell carcinoma	Cervical Squamous Cell Carcinoma	TCGA	7786923106_R02C01	450k	unknown	unknown
Squamous cell carcinoma	Cervical Squamous Cell Carcinoma	TCGA	7786923106_R02C02	450k	unknown	unknown
Squamous cell carcinoma	Cervical Squamous Cell Carcinoma	TCGA	7786923106_R03C01	450k	unknown	unknown
Squamous cell carcinoma	Cervical Squamous Cell Carcinoma	TCGA	7786923106_R03C02	450k	unknown	unknown
Squamous cell carcinoma	Cervical Squamous Cell Carcinoma	TCGA	7786923106_R04C01	450k	unknown	unknown
Squamous cell carcinoma	Cervical Squamous Cell Carcinoma	TCGA	7786923106_R04C02	450k	unknown	unknown
Squamous cell carcinoma	Cervical Squamous Cell Carcinoma	TCGA	7786923106_R05C01	450k	unknown	unknown
Squamous cell carcinoma	Cervical Squamous Cell Carcinoma	TCGA	7786923106_R05C02	450k	unknown	unknown
Squamous cell carcinoma	Cervical Squamous Cell Carcinoma	TCGA	7786923106_R06C01	450k	unknown	unknown
Squamous cell carcinoma	Cervical Squamous Cell Carcinoma	TCGA	7786923106_R06C02	450k	unknown	unknown
Squamous cell carcinoma	Cervical Squamous Cell Carcinoma	TCGA	7796806055_R02C02	450k	unknown	unknown
Squamous cell carcinoma	Cervical Squamous Cell Carcinoma	TCGA	7796806055_R04C02	450k	unknown	unknown
Squamous cell carcinoma	Cervical Squamous Cell Carcinoma	TCGA	7796806055_R06C01	450k	unknown	unknown
Squamous cell carcinoma	Cervical Squamous Cell Carcinoma	TCGA	7796806075_R01C02	450k	unknown	unknown
Squamous cell carcinoma	Cervical Squamous Cell Carcinoma	TCGA	7796806075_R02C01	450k	unknown	unknown
Squamous cell carcinoma	Cervical Squamous Cell Carcinoma	TCGA	7796806075_R06C02	450k	unknown	unknown
Squamous cell carcinoma	Cervical Squamous Cell Carcinoma	TCGA	7796806095_R04C02	450k	unknown	unknown
Squamous cell carcinoma	Cervical Squamous Cell Carcinoma	TCGA	7796806095_R06C01	450k	unknown	unknown
Squamous cell carcinoma	Cervical Squamous Cell Carcinoma	TCGA	7796806095_R06C02	450k	unknown	unknown
Squamous cell carcinoma	Cervical Squamous Cell Carcinoma	TCGA	7796806096_R03C01	450k	unknown	unknown
Squamous cell carcinoma	Cervical Squamous Cell Carcinoma	TCGA	7796806096_R03C02	450k	unknown	unknown
Squamous cell carcinoma	Cervical Squamous Cell Carcinoma	TCGA	7796806096_R04C01	450k	unknown	unknown
Squamous cell carcinoma	Cervical Squamous Cell Carcinoma	TCGA	8784225111_R01C01	450k	unknown	unknown
Squamous cell carcinoma	Cervical Squamous Cell Carcinoma	TCGA	8784225111_R01C02	450k	unknown	unknown
Squamous cell carcinoma	Cervical Squamous Cell Carcinoma	TCGA	8784225111_R02C02	450k	unknown	unknown
Squamous cell carcinoma	Cervical Squamous Cell Carcinoma	TCGA	8784225111_R03C01	450k	unknown	unknown
Squamous cell carcinoma	Cervical Squamous Cell Carcinoma	TCGA	8784225111_R03C02	450k	unknown	unknown
Squamous cell carcinoma	Cervical Squamous Cell Carcinoma	TCGA	8784225111_R04C01	450k	unknown	unknown
Squamous cell carcinoma	Cervical Squamous Cell Carcinoma	TCGA	8784225111_R04C02	450k	unknown	unknown
Squamous cell carcinoma	Cervical Squamous Cell Carcinoma	TCGA	8784225111_R05C01	450k	unknown	unknown
Squamous cell carcinoma	Cervical Squamous Cell Carcinoma	TCGA	8784225111_R05C02	450k	unknown	unknown
Squamous cell carcinoma	Cervical Squamous Cell Carcinoma	TCGA	8784225111_R06C01	450k	unknown	unknown
Squamous cell carcinoma	Cervical Squamous Cell Carcinoma	TCGA	8784225111_R06C02	450k	unknown	unknown
Squamous cell carcinoma	Cervical Squamous Cell Carcinoma	TCGA	8784225115_R01C01	450k	unknown	unknown
Squamous cell carcinoma	Cervical Squamous Cell Carcinoma	TCGA	9305216147_R01C02	450k	unknown	unknown
Squamous cell carcinoma	Cervical Squamous Cell Carcinoma	TCGA	9305216147_R02C02	450k	unknown	unknown
Squamous cell carcinoma	Cervical Squamous Cell Carcinoma	TCGA	9305216147_R03C02	450k	unknown	unknown
Squamous cell carcinoma	Cervical Squamous Cell Carcinoma	TCGA	9305216147_R04C01	450k	unknown	unknown
Squamous cell carcinoma	Cervical Squamous Cell Carcinoma	TCGA	9305216147_R04C02	450k	unknown	unknown
Squamous cell carcinoma	Cervical Squamous Cell Carcinoma	TCGA	9305216147_R05C01	450k	unknown	unknown
Squamous cell carcinoma	Cervical Squamous Cell Carcinoma	TCGA	9305216147_R05C02	450k	unknown	unknown
Squamous cell carcinoma	Cervical Squamous Cell Carcinoma	TCGA	9305216147_R06C01	450k	unknown	unknown
Squamous cell carcinoma	Cervical Squamous Cell Carcinoma	TCGA	9305216149_R01C01	450k	unknown	unknown
Squamous cell carcinoma	Cervical Squamous Cell Carcinoma	TCGA	9305216149_R01C02	450k	unknown	unknown
Squamous cell carcinoma	Cervical Squamous Cell Carcinoma	TCGA	9305216149_R02C01	450k	unknown	unknown
Squamous cell carcinoma	Cervical Squamous Cell Carcinoma	TCGA	9305216149_R02C02	450k	unknown	unknown
Squamous cell carcinoma	Cervical Squamous Cell Carcinoma	TCGA	9305216149_R03C01	450k	unknown	unknown
Squamous cell carcinoma	Cervical Squamous Cell Carcinoma	TCGA	9305216149_R03C02	450k	unknown	unknown
Squamous cell carcinoma	Cervical Squamous Cell Carcinoma	TCGA	9305216149_R04C02	450k	unknown	unknown
Squamous cell carcinoma	Cervical Squamous Cell Carcinoma	TCGA	9305216149_R05C01	450k	unknown	unknown
Squamous cell carcinoma	Cervical Squamous Cell Carcinoma	TCGA	9305216149_R06C01	450k	unknown	unknown
Squamous cell carcinoma	Cervical Squamous Cell Carcinoma	TCGA	9305216159_R01C02	450k	unknown	unknown
Squamous cell carcinoma	Cervical Squamous Cell Carcinoma	TCGA	9305216159_R03C02	450k	unknown	unknown
Squamous cell carcinoma	Cervical Squamous Cell Carcinoma	TCGA	9305216159_R04C01	450k	unknown	unknown
Squamous cell carcinoma	Cervical Squamous Cell Carcinoma	TCGA	9305216159_R04C02	450k	unknown	unknown
Squamous cell carcinoma	Cervical Squamous Cell Carcinoma	TCGA	9305216159_R05C01	450k	unknown	unknown
Squamous cell carcinoma	Cervical Squamous Cell Carcinoma	TCGA	9305216159_R05C02	450k	unknown	unknown
Squamous cell carcinoma	Cervical Squamous Cell Carcinoma	TCGA	9305216159_R06C01	450k	unknown	unknown
Squamous cell carcinoma	Cervical Squamous Cell Carcinoma	TCGA	9305216159_R06C02	450k	unknown	unknown
Squamous cell carcinoma	Cervical Squamous Cell Carcinoma	TCGA	9305216161_R01C01	450k	unknown	unknown
Squamous cell carcinoma	Cervical Squamous Cell Carcinoma	TCGA	9305216161_R02C01	450k	unknown	unknown
Squamous cell carcinoma	Cervical Squamous Cell Carcinoma	TCGA	9422492029_R01C01	450k	unknown	unknown
Squamous cell carcinoma	Cervical Squamous Cell Carcinoma	TCGA	9422492029_R01C02	450k	unknown	unknown
Squamous cell carcinoma	Cervical Squamous Cell Carcinoma	TCGA	9422492029_R02C01	450k	unknown	unknown
Squamous cell carcinoma	Cervical Squamous Cell Carcinoma	TCGA	9422492029_R02C02	450k	unknown	unknown
Squamous cell carcinoma	Cervical Squamous Cell Carcinoma	TCGA	9422492029_R03C01	450k	unknown	unknown
Squamous cell carcinoma	Cervical Squamous Cell Carcinoma	TCGA	9422492029_R03C02	450k	unknown	unknown
Squamous cell carcinoma	Cervical Squamous Cell Carcinoma	TCGA	9422492029_R05C01	450k	unknown	unknown
Squamous cell carcinoma	Cervical Squamous Cell Carcinoma	TCGA	9422492029_R05C02	450k	unknown	unknown
Squamous cell carcinoma	Cervical Squamous Cell Carcinoma	TCGA	9422492029_R06C01	450k	unknown	unknown
Squamous cell carcinoma	Cervical Squamous Cell Carcinoma	TCGA	9422492029_R06C02	450k	unknown	unknown
Squamous cell carcinoma	Cervical Squamous Cell Carcinoma	TCGA	9422492030_R01C02	450k	unknown	unknown
Squamous cell carcinoma	Cervical Squamous Cell Carcinoma	TCGA	9422492030_R02C02	450k	unknown	unknown
Squamous cell carcinoma	Cervical Squamous Cell Carcinoma	TCGA	9422492030_R03C01	450k	unknown	unknown
Squamous cell carcinoma	Cervical Squamous Cell Carcinoma	TCGA	9422492030_R03C02	450k	unknown	unknown
Squamous cell carcinoma	Cervical Squamous Cell Carcinoma	TCGA	9422492030_R04C01	450k	unknown	unknown
Squamous cell carcinoma	Cervical Squamous Cell Carcinoma	TCGA	9422492030_R04C02	450k	unknown	unknown
Squamous cell carcinoma	Cervical Squamous Cell Carcinoma	TCGA	9422492030_R05C01	450k	unknown	unknown
Squamous cell carcinoma	Cervical Squamous Cell Carcinoma	TCGA	9422492030_R05C02	450k	unknown	unknown
Squamous cell carcinoma	Cervical Squamous Cell Carcinoma	TCGA	9422492030_R06C01	450k	unknown	unknown
Squamous cell carcinoma	Cervical Squamous Cell Carcinoma	TCGA	9422492030_R06C02	450k	unknown	unknown
Squamous cell carcinoma	Cervical Squamous Cell Carcinoma	TCGA	9422492089_R01C01	450k	unknown	unknown
Squamous cell carcinoma	Cervical Squamous Cell Carcinoma	TCGA	9482801015_R01C02	450k	unknown	unknown
Squamous cell carcinoma	Cervical Squamous Cell Carcinoma	TCGA	9482801015_R02C01	450k	unknown	unknown
Squamous cell carcinoma	Cervical Squamous Cell Carcinoma	TCGA	9482801015_R02C02	450k	unknown	unknown
Squamous cell carcinoma	Cervical Squamous Cell Carcinoma	TCGA	9482801015_R03C01	450k	unknown	unknown
Squamous cell carcinoma	Cervical Squamous Cell Carcinoma	TCGA	9482801015_R03C02	450k	unknown	unknown
Squamous cell carcinoma	Cervical Squamous Cell Carcinoma	TCGA	9482801015_R04C01	450k	unknown	unknown
Squamous cell carcinoma	Cervical Squamous Cell Carcinoma	TCGA	9482801015_R04C02	450k	unknown	unknown
Squamous cell carcinoma	Cervical Squamous Cell Carcinoma	TCGA	9482801015_R05C01	450k	unknown	unknown
Squamous cell carcinoma	Cervical Squamous Cell Carcinoma	TCGA	9482801015_R05C02	450k	unknown	unknown
Squamous cell carcinoma	Cervical Squamous Cell Carcinoma	TCGA	9482801015_R06C01	450k	unknown	unknown
Squamous cell carcinoma	Cervical Squamous Cell Carcinoma	TCGA	9482801015_R06C02	450k	unknown	unknown
Squamous cell carcinoma	Cervical Squamous Cell Carcinoma	TCGA	9630789197_R01C01	450k	unknown	unknown
Squamous cell carcinoma	Cervical Squamous Cell Carcinoma	TCGA	9630789197_R02C02	450k	unknown	unknown
Squamous cell carcinoma	Cervical Squamous Cell Carcinoma	TCGA	9630789197_R03C01	450k	unknown	unknown
Squamous cell carcinoma	Cervical Squamous Cell Carcinoma	TCGA	9630789197_R03C02	450k	unknown	unknown
Squamous cell carcinoma	Cervical Squamous Cell Carcinoma	TCGA	9630789197_R04C01	450k	unknown	unknown
Squamous cell carcinoma	Cervical Squamous Cell Carcinoma	TCGA	9630789197_R04C02	450k	unknown	unknown
Squamous cell carcinoma	Cervical Squamous Cell Carcinoma	TCGA	9630789197_R05C01	450k	unknown	unknown
Squamous cell carcinoma	Cervical Squamous Cell Carcinoma	TCGA	9630789197_R05C02	450k	unknown	unknown
Squamous cell carcinoma	Cervical Squamous Cell Carcinoma	TCGA	9630789197_R06C01	450k	unknown	unknown
Squamous cell carcinoma	Cervical Squamous Cell Carcinoma	Unpublished data, own research	204776820023_R04C01	EPIC	SCC	unknown
Squamous cell carcinoma	Cervical Squamous Cell Carcinoma	Unpublished data, own research	204776820023_R06C01	EPIC	unknown	unknown
Squamous cell carcinoma	Cervical Squamous Cell Carcinoma	Unpublished data, own research	204088030038_R03C01	EPIC	unknown	unknown
Adenocarcinoma	Cholangiocellular Carcinoma	TCGA	9996247061_R03C02	450k	unknown	unknown
Adenocarcinoma	Cholangiocellular Carcinoma	TCGA	9996247061_R04C01	450k	unknown	unknown
Adenocarcinoma	Cholangiocellular Carcinoma	TCGA	9996247061_R04C02	450k	unknown	unknown
Adenocarcinoma	Cholangiocellular Carcinoma	TCGA	9996247061_R05C01	450k	unknown	unknown
Adenocarcinoma	Cholangiocellular Carcinoma	TCGA	9996247061_R06C01	450k	unknown	unknown
Adenocarcinoma	Cholangiocellular Carcinoma	TCGA	3999997079_R04C02	450k	unknown	unknown
Adenocarcinoma	Cholangiocellular Carcinoma	TCGA	3999997083_R04C01	450k	unknown	unknown
Adenocarcinoma	Cholangiocellular Carcinoma	TCGA	3999997083_R04C02	450k	unknown	unknown
Adenocarcinoma	Cholangiocellular Carcinoma	TCGA	3999997083_R05C01	450k	unknown	unknown
Adenocarcinoma	Cholangiocellular Carcinoma	TCGA	3999997083_R06C01	450k	unknown	unknown
Adenocarcinoma	Cholangiocellular Carcinoma	TCGA	9996247047_R01C01	450k	unknown	unknown
Adenocarcinoma	Cholangiocellular Carcinoma	TCGA	9996247047_R01C02	450k	unknown	unknown
Adenocarcinoma	Cholangiocellular Carcinoma	TCGA	9996247047_R02C01	450k	unknown	unknown
Adenocarcinoma	Cholangiocellular Carcinoma	TCGA	9996247047_R02C02	450k	unknown	unknown
Adenocarcinoma	Cholangiocellular Carcinoma	TCGA	9996247047_R03C01	450k	unknown	unknown
Adenocarcinoma	Cholangiocellular Carcinoma	TCGA	9996247047_R03C02	450k	unknown	unknown
Adenocarcinoma	Cholangiocellular Carcinoma	TCGA	3999997079_R05C02	450k	unknown	unknown
Adenocarcinoma	Cholangiocellular Carcinoma	TCGA	9996247047_R04C01	450k	unknown	unknown
Adenocarcinoma	Cholangiocellular Carcinoma	TCGA	9996247047_R04C02	450k	unknown	unknown
Adenocarcinoma	Cholangiocellular Carcinoma	TCGA	9996247047_R05C01	450k	unknown	unknown
Adenocarcinoma	Cholangiocellular Carcinoma	TCGA	9996247047_R06C02	450k	unknown	unknown
Adenocarcinoma	Cholangiocellular Carcinoma	TCGA	9996247050_R01C01	450k	unknown	unknown
Adenocarcinoma	Cholangiocellular Carcinoma	TCGA	9996247050_R01C02	450k	unknown	unknown
Adenocarcinoma	Cholangiocellular Carcinoma	TCGA	9996247050_R02C01	450k	unknown	unknown
Adenocarcinoma	Cholangiocellular Carcinoma	TCGA	9996247050_R02C02	450k	unknown	unknown
Adenocarcinoma	Cholangiocellular Carcinoma	TCGA	3999997079_R06C02	450k	unknown	unknown
Adenocarcinoma	Cholangiocellular Carcinoma	TCGA	9996247050_R03C02	450k	unknown	unknown
Adenocarcinoma	Cholangiocellular Carcinoma	TCGA	9996247050_R04C02	450k	unknown	unknown
Adenocarcinoma	Cholangiocellular Carcinoma	TCGA	9996247050_R05C02	450k	unknown	unknown
Adenocarcinoma	Cholangiocellular Carcinoma	TCGA	9996247061_R01C01	450k	unknown	unknown
Adenocarcinoma	Cholangiocellular Carcinoma	TCGA	9996247061_R01C02	450k	unknown	unknown
Adenocarcinoma	Cholangiocellular Carcinoma	TCGA	9996247061_R02C01	450k	unknown	unknown
Adenocarcinoma	Cholangiocellular Carcinoma	TCGA	3999997083_R01C01	450k	unknown	unknown
Adenocarcinoma	Cholangiocellular Carcinoma	TCGA	9996247061_R03C01	450k	unknown	unknown
Adenocarcinoma	Cholangiocellular Carcinoma	TCGA	3999997083_R01C02	450k	unknown	unknown
Adenocarcinoma	Cholangiocellular Carcinoma	TCGA	3999997083_R02C01	450k	unknown	unknown
Adenocarcinoma	Cholangiocellular Carcinoma	TCGA	3999997083_R02C02	450k	unknown	unknown
Adenocarcinoma	Cholangiocellular Carcinoma	TCGA	3999997083_R03C01	450k	unknown	unknown
Adenocarcinoma	Cholangiocellular Carcinoma	TCGA	3999997083_R03C02	450k	unknown	unknown
Mesenchymal	Chondroblastoma	Koelsche et al., Nature Communications 2021	201904410004_R05C01	EPIC	unknown	unknown
Mesenchymal	Chondroblastoma	Koelsche et al., Nature Communications 2021	201904410004_R04C01	EPIC	unknown	unknown
Mesenchymal	Chondroblastoma	Koelsche et al., Nature Communications 2021	201904410004_R02C01	EPIC	unknown	unknown
Mesenchymal	Chondroblastoma	Koelsche et al., Nature Communications 2021	201904410004_R01C01	EPIC	unknown	unknown
Mesenchymal	Chondroblastoma	Koelsche et al., Nature Communications 2021	201904410003_R08C01	EPIC	unknown	unknown
Mesenchymal	Chondroblastoma	Koelsche et al., Nature Communications 2021	201904410003_R07C01	EPIC	unknown	unknown
Mesenchymal	Chondroblastoma	Koelsche et al., Nature Communications 2021	201904410003_R06C01	EPIC	unknown	unknown
Mesenchymal	Chondroblastoma	Koelsche et al., Nature Communications 2021	201904410003_R05C01	EPIC	unknown	unknown
Mesenchymal	Chondroblastoma	Koelsche et al., Nature Communications 2021	201904410003_R04C01	EPIC	unknown	unknown
Mesenchymal	Chondroblastoma	Koelsche et al., Nature Communications 2021	201904410003_R01C01	EPIC	unknown	unknown
Mesenchymal	Chondrosarcoma (Clear Cell)	Koelsche et al., Nature Communications 2021	201904410007_R06C01	EPIC	unknown	unknown
Mesenchymal	Chondrosarcoma (Clear Cell)	Koelsche et al., Nature Communications 2021	201904410007_R05C01	EPIC	unknown	unknown
Mesenchymal	Chondrosarcoma (Clear Cell)	Koelsche et al., Nature Communications 2021	201904410007_R04C01	EPIC	unknown	unknown
Mesenchymal	Chondrosarcoma (Clear Cell)	Koelsche et al., Nature Communications 2021	201904410007_R03C01	EPIC	unknown	unknown
Mesenchymal	Chondrosarcoma (Clear Cell)	Koelsche et al., Nature Communications 2021	201904410007_R02C01	EPIC	unknown	unknown
Mesenchymal	Chondrosarcoma (Clear Cell)	Koelsche et al., Nature Communications 2021	201904410006_R08C01	EPIC	unknown	unknown
Mesenchymal	Chondrosarcoma (Clear Cell)	Koelsche et al., Nature Communications 2021	201869690168_R06C01	EPIC	unknown	unknown
Mesenchymal	Chondrosarcoma (Group A)	Koelsche et al., Nature Communications 2021	201247480024_R04C01	EPIC	unknown	unknown
Mesenchymal	Chondrosarcoma (Group A)	Koelsche et al., Nature Communications 2021	201247480013_R06C01	EPIC	unknown	unknown
Mesenchymal	Chondrosarcoma (Group A)	Koelsche et al., Nature Communications 2021	201247480012_R08C01	EPIC	unknown	unknown
Mesenchymal	Chondrosarcoma (Group A)	Koelsche et al., Nature Communications 2021	201247480009_R01C01	EPIC	unknown	unknown
Mesenchymal	Chondrosarcoma (Group A)	Koelsche et al., Nature Communications 2021	201247480005_R08C01	EPIC	unknown	unknown
Mesenchymal	Chondrosarcoma (Group A)	Koelsche et al., Nature Communications 2021	200406080083_R02C02	450k	unknown	unknown
Mesenchymal	Chondrosarcoma (Group A)	Koelsche et al., Nature Communications 2021	9969477107_R06C01	450k	unknown	unknown
Mesenchymal	Chondrosarcoma (Group A)	Koelsche et al., Nature Communications 2021	9969477107_R01C02	450k	unknown	unknown
Mesenchymal	Chondrosarcoma (Group A)	Koelsche et al., Nature Communications 2021	9969477107_R02C02	450k	unknown	unknown
Mesenchymal	Chondrosarcoma (Group B)	Koelsche et al., Nature Communications 2021	201332340139_R04C01	EPIC	unknown	unknown
Mesenchymal	Chondrosarcoma (Group B)	Koelsche et al., Nature Communications 2021	201247480024_R03C01	EPIC	unknown	unknown
Mesenchymal	Chondrosarcoma (Group B)	Koelsche et al., Nature Communications 2021	201247480009_R05C01	EPIC	unknown	unknown
Mesenchymal	Chondrosarcoma (Group B)	Koelsche et al., Nature Communications 2021	200406080083_R04C02	450k	unknown	unknown
Mesenchymal	Chondrosarcoma (Group B)	Koelsche et al., Nature Communications 2021	200406080083_R05C01	450k	unknown	unknown
Mesenchymal	Chondrosarcoma (Group B)	Koelsche et al., Nature Communications 2021	200406080083_R04C01	450k	unknown	unknown
Mesenchymal	Chondrosarcoma (Group B)	Koelsche et al., Nature Communications 2021	9878820104_R03C02	450k	unknown	unknown
Mesenchymal	Chondrosarcoma (Group B)	Koelsche et al., Nature Communications 2021	9444374158_R06C02	450k	unknown	unknown
Mesenchymal	Chondrosarcoma (Group B)	Koelsche et al., Nature Communications 2021	9422493146_R02C01	450k	unknown	unknown
Mesenchymal	Chondrosarcoma (IDH Group A)	Koelsche et al., Nature Communications 2021	201465830049_R07C01	EPIC	unknown	unknown
Mesenchymal	Chondrosarcoma (IDH Group A)	Koelsche et al., Nature Communications 2021	201332340139_R06C01	EPIC	unknown	unknown
Mesenchymal	Chondrosarcoma (IDH Group A)	Koelsche et al., Nature Communications 2021	201247480022_R03C01	EPIC	unknown	unknown
Mesenchymal	Chondrosarcoma (IDH Group A)	Koelsche et al., Nature Communications 2021	200406080065_R04C01	450k	unknown	unknown
Mesenchymal	Chondrosarcoma (IDH Group A)	Koelsche et al., Nature Communications 2021	201870620017_R01C01	EPIC	unknown	unknown
Mesenchymal	Chondrosarcoma (IDH Group A)	Koelsche et al., Nature Communications 2021	200325530099_R01C01	450k	unknown	unknown
Mesenchymal	Chondrosarcoma (IDH Group A)	Koelsche et al., Nature Communications 2021	200325530098_R05C01	450k	unknown	unknown
Mesenchymal	Chondrosarcoma (IDH Group A)	Koelsche et al., Nature Communications 2021	200325530098_R03C01	450k	unknown	unknown
Mesenchymal	Chondrosarcoma (IDH Group A)	Koelsche et al., Nature Communications 2021	101231000009_R04C02	450k	unknown	unknown
Mesenchymal	Chondrosarcoma (IDH Group A)	Koelsche et al., Nature Communications 2021	201869690205_R03C01	EPIC	unknown	unknown
Mesenchymal	Chondrosarcoma (IDH Group A)	Koelsche et al., Nature Communications 2021	9969477122_R05C02	450k	unknown	unknown
Mesenchymal	Chondrosarcoma (IDH Group A)	Koelsche et al., Nature Communications 2021	9969477102_R03C02	450k	unknown	unknown
Mesenchymal	Chondrosarcoma (IDH Group A)	Koelsche et al., Nature Communications 2021	9741950027_R06C02	450k	unknown	unknown
Mesenchymal	Chondrosarcoma (IDH Group A)	Koelsche et al., Nature Communications 2021	201869690203_R06C01	EPIC	unknown	unknown
Mesenchymal	Chondrosarcoma (IDH Group A)	Koelsche et al., Nature Communications 2021	9611519061_R03C02	450k	unknown	unknown
Mesenchymal	Chondrosarcoma (IDH Group A)	Koelsche et al., Nature Communications 2021	9611519061_R02C02	450k	unknown	unknown
Mesenchymal	Chondrosarcoma (IDH Group A)	Koelsche et al., Nature Communications 2021	201870610040_R04C01	EPIC	unknown	unknown
Mesenchymal	Chondrosarcoma (IDH Group A)	Koelsche et al., Nature Communications 2021	9611519061_R01C02	450k	unknown	unknown
Mesenchymal	Chondrosarcoma (IDH Group A)	Koelsche et al., Nature Communications 2021	201869690203_R03C01	EPIC	unknown	unknown
Mesenchymal	Chondrosarcoma (IDH Group A)	Koelsche et al., Nature Communications 2021	201870610040_R03C01	EPIC	unknown	unknown
Mesenchymal	Chondrosarcoma (IDH Group A)	Koelsche et al., Nature Communications 2021	201869690168_R08C01	EPIC	unknown	unknown
Mesenchymal	Chondrosarcoma (IDH Group A)	Koelsche et al., Nature Communications 2021	201869690168_R07C01	EPIC	unknown	unknown
Mesenchymal	Chondrosarcoma (IDH Group A)	Koelsche et al., Nature Communications 2021	9407201028_R03C01	450k	unknown	unknown
Mesenchymal	Chondrosarcoma (IDH Group A)	Koelsche et al., Nature Communications 2021	201869690168_R01C01	EPIC	unknown	unknown
Mesenchymal	Chondrosarcoma (IDH Group A)	Koelsche et al., Nature Communications 2021	201869680197_R08C01	EPIC	unknown	unknown
Mesenchymal	Chondrosarcoma (IDH Group A)	Koelsche et al., Nature Communications 2021	201869680197_R07C01	EPIC	unknown	unknown
Mesenchymal	Chondrosarcoma (IDH Group A)	Koelsche et al., Nature Communications 2021	201904660176_R01C01	EPIC	unknown	unknown
Mesenchymal	Chondrosarcoma (IDH Group A)	Koelsche et al., Nature Communications 2021	201869680197_R06C01	EPIC	unknown	unknown
Mesenchymal	Chondrosarcoma (IDH Group A)	Koelsche et al., Nature Communications 2021	201869680197_R05C01	EPIC	unknown	unknown
Mesenchymal	Chondrosarcoma (IDH Group B)	Koelsche et al., Nature Communications 2021	200992340033_R06C01	EPIC	unknown	unknown
Mesenchymal	Chondrosarcoma (IDH Group B)	Koelsche et al., Nature Communications 2021	201247480023_R02C01	EPIC	unknown	unknown
Mesenchymal	Chondrosarcoma (IDH Group B)	Koelsche et al., Nature Communications 2021	201247480019_R06C01	EPIC	unknown	unknown
Mesenchymal	Chondrosarcoma (IDH Group B)	Koelsche et al., Nature Communications 2021	201247480019_R04C01	EPIC	unknown	unknown
Mesenchymal	Chondrosarcoma (IDH Group B)	Koelsche et al., Nature Communications 2021	201247480019_R02C01	EPIC	unknown	unknown
Mesenchymal	Chondrosarcoma (IDH Group B)	Koelsche et al., Nature Communications 2021	201247480019_R01C01	EPIC	unknown	unknown
Mesenchymal	Chondrosarcoma (IDH Group B)	Koelsche et al., Nature Communications 2021	201247480013_R04C01	EPIC	unknown	unknown
Mesenchymal	Chondrosarcoma (IDH Group B)	Koelsche et al., Nature Communications 2021	201247480013_R03C01	EPIC	unknown	unknown
Mesenchymal	Chondrosarcoma (IDH Group B)	Koelsche et al., Nature Communications 2021	201247480013_R01C01	EPIC	unknown	unknown
Mesenchymal	Chondrosarcoma (IDH Group B)	Koelsche et al., Nature Communications 2021	201247480009_R03C01	EPIC	unknown	unknown
Mesenchymal	Chondrosarcoma (IDH Group B)	Koelsche et al., Nature Communications 2021	201247480005_R07C01	EPIC	unknown	unknown
Mesenchymal	Chondrosarcoma (IDH Group B)	Koelsche et al., Nature Communications 2021	201247480005_R06C01	EPIC	unknown	unknown
Mesenchymal	Chondrosarcoma (IDH Group B)	Koelsche et al., Nature Communications 2021	201869690168_R04C01	EPIC	unknown	unknown
Mesenchymal	Chondrosarcoma (Mesenchymal)	Koelsche et al., Nature Communications 2021	201876940196_R03C01	EPIC	unknown	unknown
Mesenchymal	Chondrosarcoma (Mesenchymal)	Koelsche et al., Nature Communications 2021	201876940196_R01C01	EPIC	unknown	unknown
Mesenchymal	Chondrosarcoma (Mesenchymal)	Koelsche et al., Nature Communications 2021	201876940193_R07C01	EPIC	unknown	unknown
Mesenchymal	Chondrosarcoma (Mesenchymal)	Koelsche et al., Nature Communications 2021	201876940193_R06C01	EPIC	unknown	unknown
Mesenchymal	Chondrosarcoma (Mesenchymal)	Koelsche et al., Nature Communications 2021	201194010136_R01C01	EPIC	unknown	unknown
Mesenchymal	Chondrosarcoma (Mesenchymal)	Koelsche et al., Nature Communications 2021	200406080083_R03C02	450k	unknown	unknown
Mesenchymal	Chondrosarcoma (Mesenchymal)	Koelsche et al., Nature Communications 2021	200397870025_R06C02	450k	unknown	unknown
Mesenchymal	Chondrosarcoma (Mesenchymal)	Koelsche et al., Nature Communications 2021	9969477122_R03C02	450k	unknown	unknown
Brain tumor	Chordoid Glioma Of The Third Ventricle	TCGA	3999875073_R05C01	450k	unknown	unknown
Brain tumor	Chordoid Glioma Of The Third Ventricle	TCGA	3999875073_R04C02	450k	unknown	unknown
Brain tumor	Chordoid Glioma Of The Third Ventricle	TCGA	3999002044_R01C01	450k	unknown	unknown
Brain tumor	Chordoid Glioma Of The Third Ventricle	TCGA	9741950140_R02C01	450k	unknown	unknown
Brain tumor	Chordoid Glioma Of The Third Ventricle	TCGA	9296930017_R05C02	450k	unknown	unknown
Brain tumor	Chordoid Glioma Of The Third Ventricle	TCGA	3999308200_R03C02	450k	unknown	unknown
Brain tumor	Chordoid Glioma Of The Third Ventricle	TCGA	3998909006_R06C02	450k	unknown	unknown
Brain tumor	Chordoid Glioma Of The Third Ventricle	TCGA	9553932088_R06C02	450k	unknown	unknown
Brain tumor	Chordoid Glioma Of The Third Ventricle	TCGA	9406922161_R06C01	450k	unknown	unknown
Brain tumor	Chordoid Glioma Of The Third Ventricle	TCGA	3999100092_R06C01	450k	unknown	unknown
Brain tumor	Chordoid Glioma Of The Third Ventricle	TCGA	3999875073_R03C02	450k	unknown	unknown
Brain tumor	Chordoid Glioma Of The Third Ventricle	TCGA	3998568099_R04C01	450k	unknown	unknown
Brain tumor	Chordoid Meningioma	Capper et al., Nature 2018	9611519054_R04C01	450k	unknown	unknown
Brain tumor	Chordoma	Capper et al., Nature 2018	9878820104_R04C02	450k	unknown	unknown
Brain tumor	Chordoma	Capper et al., Nature 2018	9553932008_R05C02	450k	unknown	unknown
Mesenchymal	Chordoma	Koelsche et al., Nature Communications 2021	200406080089_R03C01	450k	unknown	unknown
Mesenchymal	Chordoma	Koelsche et al., Nature Communications 2021	201870620017_R04C01	EPIC	unknown	unknown
Mesenchymal	Chordoma	Koelsche et al., Nature Communications 2021	201870620017_R03C01	EPIC	unknown	unknown
Mesenchymal	Chordoma	Koelsche et al., Nature Communications 2021	200325530101_R06C01	450k	unknown	unknown
Mesenchymal	Chordoma	Koelsche et al., Nature Communications 2021	201870620017_R02C01	EPIC	unknown	unknown
Mesenchymal	Chordoma	Koelsche et al., Nature Communications 2021	200325530101_R04C01	450k	unknown	unknown
Mesenchymal	Chordoma	Koelsche et al., Nature Communications 2021	200325530101_R01C01	450k	unknown	unknown
Mesenchymal	Chordoma	Koelsche et al., Nature Communications 2021	200325530100_R03C02	450k	unknown	unknown
Mesenchymal	Chordoma	Koelsche et al., Nature Communications 2021	200325530100_R02C01	450k	unknown	unknown
Mesenchymal	Chordoma	Koelsche et al., Nature Communications 2021	200325530099_R06C02	450k	unknown	unknown
Mesenchymal	Chordoma	Koelsche et al., Nature Communications 2021	200325530099_R05C02	450k	unknown	unknown
Mesenchymal	Chordoma	Koelsche et al., Nature Communications 2021	200325530099_R03C02	450k	unknown	unknown
Mesenchymal	Chordoma	Koelsche et al., Nature Communications 2021	200325530099_R02C02	450k	unknown	unknown
Mesenchymal	Chordoma	Koelsche et al., Nature Communications 2021	200325530099_R04C01	450k	unknown	unknown
Mesenchymal	Chordoma	Koelsche et al., Nature Communications 2021	200325530099_R03C01	450k	unknown	unknown
Mesenchymal	Chordoma	Koelsche et al., Nature Communications 2021	200325530099_R02C01	450k	unknown	unknown
Mesenchymal	Chordoma	Koelsche et al., Nature Communications 2021	200325530098_R04C02	450k	unknown	unknown
Mesenchymal	Chordoma	Koelsche et al., Nature Communications 2021	200325530098_R03C02	450k	unknown	unknown
Mesenchymal	Chordoma	Koelsche et al., Nature Communications 2021	200325530098_R02C02	450k	unknown	unknown
Mesenchymal	Chordoma	Koelsche et al., Nature Communications 2021	200325530098_R06C01	450k	unknown	unknown
Mesenchymal	Chordoma	Koelsche et al., Nature Communications 2021	200325530098_R04C01	450k	unknown	unknown
Mesenchymal	Chordoma	Koelsche et al., Nature Communications 2021	201870620016_R06C01	EPIC	unknown	unknown
Mesenchymal	Chordoma	Koelsche et al., Nature Communications 2021	200325530098_R02C01	450k	unknown	unknown
Mesenchymal	Chordoma	Koelsche et al., Nature Communications 2021	200325530098_R01C01	450k	unknown	unknown
Mesenchymal	Chordoma	Koelsche et al., Nature Communications 2021	201870620016_R05C01	EPIC	unknown	unknown
Mesenchymal	Chordoma	Koelsche et al., Nature Communications 2021	201870620016_R04C01	EPIC	unknown	unknown
Mesenchymal	Chordoma	Koelsche et al., Nature Communications 2021	201870620016_R03C01	EPIC	unknown	unknown
Mesenchymal	Chordoma	Koelsche et al., Nature Communications 2021	201870620016_R02C01	EPIC	unknown	unknown
Mesenchymal	Chordoma	Koelsche et al., Nature Communications 2021	201870610042_R08C01	EPIC	unknown	unknown
Mesenchymal	Chordoma	Koelsche et al., Nature Communications 2021	201870610042_R07C01	EPIC	unknown	unknown
Mesenchymal	Chordoma	Koelsche et al., Nature Communications 2021	201870610042_R04C01	EPIC	unknown	unknown
Mesenchymal	Chordoma	Koelsche et al., Nature Communications 2021	201870610042_R01C01	EPIC	unknown	unknown
Mesenchymal	Chordoma	Koelsche et al., Nature Communications 2021	201870610041_R08C01	EPIC	unknown	unknown
Mesenchymal	Chordoma	Koelsche et al., Nature Communications 2021	201870610041_R02C01	EPIC	unknown	unknown
Mesenchymal	Chordoma	Koelsche et al., Nature Communications 2021	201870610040_R08C01	EPIC	unknown	unknown
Mesenchymal	Chordoma	Koelsche et al., Nature Communications 2021	201870610040_R06C01	EPIC	unknown	unknown
Mesenchymal	Chordoma	Koelsche et al., Nature Communications 2021	201869690205_R08C01	EPIC	unknown	unknown
Mesenchymal	Chordoma	Koelsche et al., Nature Communications 2021	201869690205_R06C01	EPIC	unknown	unknown
Mesenchymal	Chordoma	Koelsche et al., Nature Communications 2021	201869690205_R05C01	EPIC	unknown	unknown
Mesenchymal	Chordoma	Koelsche et al., Nature Communications 2021	201870610040_R05C01	EPIC	unknown	unknown
Mesenchymal	Chordoma	Koelsche et al., Nature Communications 2021	9878820105_R01C01	450k	unknown	unknown
Mesenchymal	Chordoma	Koelsche et al., Nature Communications 2021	9855358058_R04C01	450k	unknown	unknown
Mesenchymal	Chordoma	Koelsche et al., Nature Communications 2021	201869690205_R02C01	EPIC	unknown	unknown
Mesenchymal	Chordoma	Koelsche et al., Nature Communications 2021	9855358058_R03C01	450k	unknown	unknown
Mesenchymal	Chordoma	Koelsche et al., Nature Communications 2021	9855358058_R01C01	450k	unknown	unknown
Mesenchymal	Chordoma	Koelsche et al., Nature Communications 2021	201869690203_R08C01	EPIC	unknown	unknown
Mesenchymal	Chordoma	Koelsche et al., Nature Communications 2021	9741950101_R04C01	450k	unknown	unknown
Mesenchymal	Chordoma	Koelsche et al., Nature Communications 2021	201869690203_R07C01	EPIC	unknown	unknown
Mesenchymal	Chordoma	Koelsche et al., Nature Communications 2021	9741950008_R01C02	450k	unknown	unknown
Mesenchymal	Chordoma	Koelsche et al., Nature Communications 2021	9741950007_R05C02	450k	unknown	unknown
Mesenchymal	Chordoma	Koelsche et al., Nature Communications 2021	9741950007_R04C02	450k	unknown	unknown
Mesenchymal	Chordoma	Koelsche et al., Nature Communications 2021	9611519061_R06C02	450k	unknown	unknown
Mesenchymal	Chordoma	Koelsche et al., Nature Communications 2021	9553932008_R06C02	450k	unknown	unknown
Mesenchymal	Chordoma	Koelsche et al., Nature Communications 2021	9611519061_R05C02	450k	unknown	unknown
Mesenchymal	Chordoma	Koelsche et al., Nature Communications 2021	9611519061_R04C02	450k	unknown	unknown
Mesenchymal	Chordoma	Koelsche et al., Nature Communications 2021	200325530097_R05C02	450k	unknown	unknown
Mesenchymal	Chordoma	Koelsche et al., Nature Communications 2021	202178770020_R08C01	EPIC	unknown	unknown
Mesenchymal	Chordoma	Koelsche et al., Nature Communications 2021	201869680197_R04C01	EPIC	unknown	unknown
Mesenchymal	Chordoma (Dedifferentiated)	Koelsche et al., Nature Communications 2021	200394870072_R02C02	450k	unknown	unknown
Mesenchymal	Chordoma (Dedifferentiated)	Koelsche et al., Nature Communications 2021	3998568150_R02C02	450k	unknown	unknown
Mesenchymal	Chordoma (Dedifferentiated)	Koelsche et al., Nature Communications 2021	3998568150_R01C02	450k	unknown	unknown
Mesenchymal	Chordoma (Dedifferentiated)	Koelsche et al., Nature Communications 2021	3998568150_R05C01	450k	unknown	unknown
Mesenchymal	Chordoma (Dedifferentiated)	Koelsche et al., Nature Communications 2021	3998909051_R06C02	450k	unknown	unknown
Mesenchymal	Chordoma (Dedifferentiated)	Koelsche et al., Nature Communications 2021	3998909051_R01C02	450k	unknown	unknown
Mesenchymal	Chordoma (Dedifferentiated)	Koelsche et al., Nature Communications 2021	3998909051_R06C01	450k	unknown	unknown
Mesenchymal	Chordoma (Dedifferentiated)	Koelsche et al., Nature Communications 2021	3998909051_R05C01	450k	unknown	unknown
Brain tumor	Choroid Plexus Carcinoma	Capper et al., Nature 2018	9704031078_R02C02	450k	unknown	unknown
Brain tumor	Choroid Plexus Carcinoma	Capper et al., Nature 2018	9704031075_R05C01	450k	unknown	unknown
Brain tumor	Choroid Plexus Carcinoma	Capper et al., Nature 2018	9704031019_R02C02	450k	unknown	unknown
Brain tumor	Choroid Plexus Carcinoma	Capper et al., Nature 2018	9704031014_R01C02	450k	unknown	unknown
Brain tumor	Choroid Plexus Carcinoma	Capper et al., Nature 2018	9769100123_R06C01	450k	unknown	unknown
Brain tumor	Choroid Plexus Carcinoma	Capper et al., Nature 2018	9376561024_R02C02	450k	unknown	unknown
Brain tumor	Choroid Plexus Carcinoma	Capper et al., Nature 2018	9704031019_R01C01	450k	unknown	unknown
Brain tumor	Choroid Plexus Carcinoma	Capper et al., Nature 2018	9704031008_R01C01	450k	unknown	unknown
Brain tumor	Choroid Plexus Carcinoma	Capper et al., Nature 2018	9704031008_R04C01	450k	unknown	unknown
Brain tumor	Choroid Plexus Carcinoma	Capper et al., Nature 2018	9704031078_R04C01	450k	unknown	unknown
Brain tumor	Choroid Plexus Carcinoma	Capper et al., Nature 2018	9769100123_R05C01	450k	unknown	unknown
Brain tumor	Choroid Plexus Carcinoma	Capper et al., Nature 2018	9376538153_R01C02	450k	unknown	unknown
Brain tumor	Choroid Plexus Carcinoma	Capper et al., Nature 2018	9704031014_R05C01	450k	unknown	unknown
Brain tumor	Choroid Plexus Carcinoma	Capper et al., Nature 2018	9376538153_R06C01	450k	unknown	unknown
Brain tumor	Choroid Plexus Carcinoma	Capper et al., Nature 2018	9704031019_R03C01	450k	unknown	unknown
Brain tumor	Choroid Plexus Carcinoma	Capper et al., Nature 2018	9704031019_R02C01	450k	unknown	unknown
Brain tumor	Choroid Plexus Carcinoma	Capper et al., Nature 2018	9704031019_R04C02	450k	unknown	unknown
Brain tumor	Choroid Plexus Carcinoma	Capper et al., Nature 2018	9704031008_R03C02	450k	unknown	unknown
Brain tumor	Choroid Plexus Carcinoma	Capper et al., Nature 2018	9704031008_R04C02	450k	unknown	unknown
Brain tumor	Choroid Plexus Carcinoma	Capper et al., Nature 2018	9704031075_R06C02	450k	unknown	unknown
Brain tumor	Choroid Plexus Carcinoma	Capper et al., Nature 2018	9704031008_R02C01	450k	unknown	unknown
Brain tumor	Choroid Plexus Carcinoma	Capper et al., Nature 2018	9704031075_R02C02	450k	unknown	unknown
Brain tumor	Choroid Plexus Carcinoma	Capper et al., Nature 2018	9704031078_R01C01	450k	unknown	unknown
Brain tumor	Choroid Plexus Carcinoma	Capper et al., Nature 2018	9704031075_R04C01	450k	unknown	unknown
Brain tumor	Choroid Plexus Papilloma	Capper et al., Nature 2018	9704031008_R05C01	450k	unknown	unknown
Brain tumor	Choroid Plexus Papilloma	Capper et al., Nature 2018	9704031014_R03C02	450k	unknown	unknown
Brain tumor	Choroid Plexus Papilloma	Capper et al., Nature 2018	9340996058_R02C02	450k	unknown	unknown
Brain tumor	Choroid Plexus Papilloma	Capper et al., Nature 2018	9769100123_R01C02	450k	unknown	unknown
Brain tumor	Choroid Plexus Papilloma	Capper et al., Nature 2018	9704031075_R01C01	450k	unknown	unknown
Brain tumor	Choroid Plexus Papilloma	Capper et al., Nature 2018	9704031019_R05C01	450k	unknown	unknown
Brain tumor	Choroid Plexus Papilloma	Capper et al., Nature 2018	9704031014_R01C01	450k	unknown	unknown
Brain tumor	Choroid Plexus Papilloma	Capper et al., Nature 2018	9741950023_R02C01	450k	unknown	unknown
Brain tumor	Choroid Plexus Papilloma	Capper et al., Nature 2018	9704031075_R02C01	450k	unknown	unknown
Brain tumor	Choroid Plexus Papilloma	Capper et al., Nature 2018	9296930016_R06C02	450k	unknown	unknown
Brain tumor	Choroid Plexus Papilloma	Capper et al., Nature 2018	9340996058_R01C02	450k	unknown	unknown
Brain tumor	Choroid Plexus Papilloma	Capper et al., Nature 2018	9704031075_R01C02	450k	unknown	unknown
Brain tumor	Choroid Plexus Papilloma	Capper et al., Nature 2018	9340996008_R04C02	450k	unknown	unknown
Brain tumor	Choroid Plexus Papilloma	Capper et al., Nature 2018	9704031008_R06C01	450k	unknown	unknown
Brain tumor	Choroid Plexus Papilloma	Capper et al., Nature 2018	9704031075_R03C02	450k	unknown	unknown
Brain tumor	Choroid Plexus Papilloma	Capper et al., Nature 2018	9704031019_R06C01	450k	unknown	unknown
Brain tumor	Choroid Plexus Papilloma	Capper et al., Nature 2018	9769100123_R02C01	450k	unknown	unknown
Brain tumor	Choroid Plexus Papilloma	Capper et al., Nature 2018	9704031014_R04C02	450k	unknown	unknown
Brain tumor	Choroid Plexus Papilloma	Capper et al., Nature 2018	9704031014_R02C01	450k	unknown	unknown
Brain tumor	Choroid Plexus Papilloma	Capper et al., Nature 2018	9340996003_R04C02	450k	unknown	unknown
Brain tumor	Choroid Plexus Papilloma	Capper et al., Nature 2018	9704031014_R02C02	450k	unknown	unknown
Brain tumor	Choroid Plexus Papilloma	Capper et al., Nature 2018	9704031078_R05C01	450k	unknown	unknown
Normal	Chronic Pleuritis	Unpublished data, own research	204776820046_R01C01	EPIC	unknown	unknown
Normal	Chronic Pleuritis	Unpublished data, own research	204776820046_R05C01	EPIC	unknown	unknown
Normal	Chronic Pleuritis	Unpublished data, own research	204776820046_R06C01	EPIC	unknown	unknown
Normal	Chronic Pleuritis	Unpublished data, own research	204776830051_R03C01	EPIC	unknown	unknown
Normal	Chronic Pleuritis	Unpublished data, own research	204776820028_R05C01	EPIC	unknown	unknown
Normal	Chronic Pleuritis	Unpublished data, own research	204776820028_R06C01	EPIC	unknown	unknown
Normal	Chronic Pleuritis	Unpublished data, own research	204776820046_R07C01	EPIC	unknown	unknown
Normal	Chronic Pleuritis	Unpublished data, own research	204776820046_R08C01	EPIC	unknown	unknown
Normal	Chronic Pleuritis	Unpublished data, own research	204776820028_R04C01	EPIC	unknown	unknown
Normal	Chronic Pleuritis	Unpublished data, own research	204776820046_R02C01	EPIC	unknown	unknown
Normal	Chronic Pleuritis	Unpublished data, own research	204776820046_R03C01	EPIC	unknown	unknown
Normal	Chronic Pleuritis	Unpublished data, own research	204776830051_R01C01	EPIC	unknown	unknown
Mesenchymal	Clear Cell Sarcoma Of Soft Parts	Koelsche et al., Nature Communications 2021	201870620067_R02C01	EPIC	unknown	unknown
Mesenchymal	Clear Cell Sarcoma Of Soft Parts	Koelsche et al., Nature Communications 2021	200861300051_R06C01	EPIC	unknown	unknown
Mesenchymal	Clear Cell Sarcoma Of Soft Parts	Koelsche et al., Nature Communications 2021	200861300051_R05C01	EPIC	unknown	unknown
Mesenchymal	Clear Cell Sarcoma Of Soft Parts	Koelsche et al., Nature Communications 2021	200861300051_R04C01	EPIC	unknown	unknown
Mesenchymal	Clear Cell Sarcoma Of Soft Parts	Koelsche et al., Nature Communications 2021	200861300051_R03C01	EPIC	unknown	unknown
Mesenchymal	Clear Cell Sarcoma Of Soft Parts	Koelsche et al., Nature Communications 2021	200861300051_R02C01	EPIC	unknown	unknown
Mesenchymal	Clear Cell Sarcoma Of Soft Parts	Koelsche et al., Nature Communications 2021	200848860124_R01C01	EPIC	unknown	unknown
Mesenchymal	Clear Cell Sarcoma Of The Kidney	Koelsche et al., Nature Communications 2021	201465970016_R02C01	EPIC	unknown	unknown
Mesenchymal	Clear Cell Sarcoma Of The Kidney	Koelsche et al., Nature Communications 2021	201465970015_R08C01	EPIC	unknown	unknown
Mesenchymal	Clear Cell Sarcoma Of The Kidney	Koelsche et al., Nature Communications 2021	200876170101_R06C01	EPIC	unknown	unknown
Mesenchymal	Clear Cell Sarcoma Of The Kidney	Koelsche et al., Nature Communications 2021	200876170101_R05C01	EPIC	unknown	unknown
Mesenchymal	Clear Cell Sarcoma Of The Kidney	Koelsche et al., Nature Communications 2021	200876170101_R04C01	EPIC	unknown	unknown
Mesenchymal	Clear Cell Sarcoma Of The Kidney	Koelsche et al., Nature Communications 2021	200876170101_R03C01	EPIC	unknown	unknown
Mesenchymal	Clear Cell Sarcoma Of The Kidney	Koelsche et al., Nature Communications 2021	200876170101_R02C01	EPIC	unknown	unknown
Mesenchymal	Clear Cell Sarcoma Of The Kidney	Koelsche et al., Nature Communications 2021	200876170101_R01C01	EPIC	unknown	unknown
Mesenchymal	Clear Cell Sarcoma Of The Kidney	Koelsche et al., Nature Communications 2021	200876170093_R08C01	EPIC	unknown	unknown
Mesenchymal	Clear Cell Sarcoma Of The Kidney	Koelsche et al., Nature Communications 2021	200876170093_R07C01	EPIC	unknown	unknown
Mesenchymal	Clear Cell Sarcoma Of The Kidney	Koelsche et al., Nature Communications 2021	200876170093_R06C01	EPIC	unknown	unknown
Brain tumor	CNS Embryonal Tumour, NOS	Capper et al., Nature 2018	3999002043_R01C01	450k	unknown	unknown
Brain tumor	CNS Embryonal Tumour, NOS	Capper et al., Nature 2018	9007225035_R04C02	450k	unknown	unknown
Brain tumor	CNS Embryonal Tumour, NOS	Capper et al., Nature 2018	9969477089_R06C02	450k	unknown	unknown
Brain tumor	CNS Embryonal Tumour, NOS	Capper et al., Nature 2018	9741950039_R04C01	450k	unknown	unknown
Brain tumor	CNS Embryonal Tumour, NOS	Capper et al., Nature 2018	6929718001_R01C02	450k	unknown	unknown
Brain tumor	CNS Embryonal Tumour, NOS	Capper et al., Nature 2018	8622007027_R02C01	450k	unknown	unknown
Brain tumor	CNS Embryonal Tumour, NOS	Capper et al., Nature 2018	9007225026_R04C01	450k	unknown	unknown
Brain tumor	CNS Embryonal Tumour, NOS	Capper et al., Nature 2018	6969568075_R05C01	450k	unknown	unknown
Brain tumor	CNS Embryonal Tumour, NOS	Capper et al., Nature 2018	9829119256_R01C02	450k	unknown	unknown
Brain tumor	CNS Embryonal Tumour, NOS	Capper et al., Nature 2018	7497398017_R06C02	450k	unknown	unknown
Brain tumor	CNS Embryonal Tumour, NOS	Capper et al., Nature 2018	8622007149_R02C02	450k	unknown	unknown
Brain tumor	CNS Embryonal Tumour, NOS	Capper et al., Nature 2018	7497398022_R05C02	450k	unknown	unknown
Brain tumor	CNS Embryonal Tumour, NOS	Capper et al., Nature 2041	9533774067_R01C01	450k	unknown	unknown
Brain tumor	CNS Embryonal Tumour, NOS	Capper et al., Nature 2042	8622007069_R03C01	450k	unknown	unknown
Brain tumor	CNS Embryonal Tumour, NOS	Capper et al., Nature 2043	8622007061_R05C02	450k	unknown	unknown
Brain tumor	CNS Embryonal Tumour, NOS	Capper et al., Nature 2044	9741950038_R06C02	450k	unknown	unknown
Brain tumor	CNS Embryonal Tumour, NOS	Capper et al., Nature 2045	9741950056_R02C02	450k	unknown	unknown
Brain tumor	CNS Embryonal Tumour, NOS	Capper et al., Nature 2046	8622007070_R03C02	450k	unknown	unknown
Brain tumor	CNS Embryonal Tumour, NOS	Capper et al., Nature 2047	6229009095_R06C02	450k	unknown	unknown
Brain tumor	CNS Embryonal Tumour, NOS	Capper et al., Nature 2048	3999078079_R02C01	450k	unknown	unknown
Brain tumor	CNS Embryonal Tumour, NOS	Capper et al., Nature 2049	8622007061_R02C02	450k	unknown	unknown
Brain tumor	CNS Embryonal Tumour, NOS	Capper et al., Nature 2050	9741950039_R02C02	450k	unknown	unknown
Brain tumor	CNS Embryonal Tumour, NOS	Capper et al., Nature 2051	9741950056_R02C01	450k	unknown	unknown
Brain tumor	CNS Embryonal Tumour, NOS	Capper et al., Nature 2052	9741950086_R05C02	450k	unknown	unknown
Brain tumor	CNS Embryonal Tumour, NOS	Capper et al., Nature 2053	9721366138_R06C01	450k	unknown	unknown
Brain tumor	CNS Embryonal Tumour, NOS	Capper et al., Nature 2054	3998909025_R05C01	450k	unknown	unknown
Brain tumor	CNS Embryonal Tumour, NOS	Capper et al., Nature 2055	3998909025_R01C02	450k	unknown	unknown
Brain tumor	CNS Embryonal Tumour, NOS	Capper et al., Nature 2056	8784241104_R01C02	450k	unknown	unknown
Brain tumor	CNS Embryonal Tumour, NOS	Capper et al., Nature 2057	6229017022_R04C02	450k	unknown	unknown
Brain tumor	CNS Embryonal Tumour, NOS	Capper et al., Nature 2058	8622007067_R02C01	450k	unknown	unknown
Brain tumor	CNS Embryonal Tumour, NOS	Capper et al., Nature 2059	9379086129_R01C01	450k	unknown	unknown
Brain tumor	CNS Embryonal Tumour, NOS	Capper et al., Nature 2060	9993943073_R04C01	450k	unknown	unknown
Brain tumor	CNS Embryonal Tumour, NOS	Capper et al., Nature 2061	8622007130_R02C01	450k	unknown	unknown
Brain tumor	CNS Embryonal Tumour, NOS	Capper et al., Nature 2062	6929718020_R05C02	450k	unknown	unknown
Brain tumor	CNS Embryonal Tumour, NOS	Capper et al., Nature 2063	9297949146_R05C02	450k	unknown	unknown
Brain tumor	CNS Embryonal Tumour, NOS	Capper et al., Nature 2064	9283265033_R01C02	450k	unknown	unknown
Brain tumor	CNS Embryonal Tumour, NOS	Capper et al., Nature 2065	9969477079_R05C02	450k	unknown	unknown
Brain tumor	CNS Embryonal Tumour, NOS	Capper et al., Nature 2066	6969568075_R02C02	450k	unknown	unknown
Brain tumor	CNS Embryonal Tumour, NOS	Capper et al., Nature 2067	8622007069_R02C01	450k	unknown	unknown
Brain tumor	CNS Embryonal Tumour, NOS	Capper et al., Nature 2068	9283265033_R06C02	450k	unknown	unknown
Brain tumor	CNS Embryonal Tumour, NOS	Capper et al., Nature 2069	9007225017_R04C01	450k	unknown	unknown
Brain tumor	CNS Embryonal Tumour, NOS	Capper et al., Nature 2070	9379086124_R05C02	450k	unknown	unknown
Brain tumor	CNS Embryonal Tumour, NOS	Capper et al., Nature 2071	6229017023_R04C02	450k	unknown	unknown
Brain tumor	CNS Embryonal Tumour, NOS	Capper et al., Nature 2072	9741950173_R06C02	450k	unknown	unknown
Brain tumor	CNS Embryonal Tumour, NOS	Capper et al., Nature 2073	9297949146_R04C02	450k	unknown	unknown
Brain tumor	CNS Embryonal Tumour, NOS	Capper et al., Nature 2074	3998909025_R02C01	450k	unknown	unknown
Brain tumor	CNS Embryonal Tumour, NOS	Capper et al., Nature 2075	9373551039_R02C01	450k	unknown	unknown
Brain tumor	CNS Embryonal Tumour, NOS	Capper et al., Nature 2076	9407210157_R03C01	450k	unknown	unknown
Brain tumor	CNS Embryonal Tumour, NOS	Capper et al., Nature 2077	9611519028_R04C01	450k	unknown	unknown
Brain tumor	CNS Embryonal Tumour, NOS	Capper et al., Nature 2078	8622007066_R04C01	450k	unknown	unknown
Brain tumor	CNS Embryonal Tumour, NOS	Capper et al., Nature 2018	9003865025_R02C02	450k	unknown	unknown
Brain tumor	CNS Embryonal Tumour, NOS	Capper et al., Nature 2018	8622007061_R04C02	450k	unknown	unknown
Brain tumor	CNS Embryonal Tumour, NOS	Capper et al., Nature 2018	9007217139_R03C01	450k	unknown	unknown
Brain tumor	CNS Embryonal Tumour, NOS	Capper et al., Nature 2018	9003865025_R06C02	450k	unknown	unknown
Brain tumor	CNS Embryonal Tumour, NOS	Capper et al., Nature 2018	9761749097_R04C01	450k	unknown	unknown
Brain tumor	CNS Embryonal Tumour, NOS	Capper et al., Nature 2018	9969477013_R04C02	450k	unknown	unknown
Brain tumor	CNS Embryonal Tumour, NOS	Capper et al., Nature 2018	9878820140_R03C02	450k	unknown	unknown
Brain tumor	CNS Embryonal Tumour, NOS	Capper et al., Nature 2018	9741950054_R06C02	450k	unknown	unknown
Brain tumor	CNS Embryonal Tumour, NOS	Capper et al., Nature 2018	9980102125_R05C01	450k	unknown	unknown
Brain tumor	CNS Embryonal Tumour, NOS	Capper et al., Nature 2018	9374341144_R02C02	450k	unknown	unknown
Brain tumor	CNS Embryonal Tumour, NOS	Capper et al., Nature 2018	9297949037_R03C01	450k	unknown	unknown
Brain tumor	CNS Embryonal Tumour, NOS	Capper et al., Nature 2018	6229017057_R05C01	450k	unknown	unknown
Brain tumor	CNS Embryonal Tumour, NOS	Capper et al., Nature 2018	9993943118_R02C02	450k	unknown	unknown
Brain tumor	CNS Embryonal Tumour, NOS	Capper et al., Nature 2018	9968646155_R02C01	450k	unknown	unknown
Brain tumor	CNS Embryonal Tumour, NOS	Capper et al., Nature 2018	3998568129_R05C02	450k	unknown	unknown
Brain tumor	CNS Embryonal Tumour, NOS	Capper et al., Nature 2018	9296930011_R02C01	450k	unknown	unknown
Brain tumor	CNS Embryonal Tumour, NOS	Capper et al., Nature 2018	3999543047_R06C02	450k	unknown	unknown
Brain tumor	CNS Embryonal Tumour, NOS	Capper et al., Nature 2018	9741950008_R06C01	450k	unknown	unknown
Brain tumor	CNS Embryonal Tumour, NOS	Capper et al., Nature 2018	10005771148_R01C02	450k	unknown	unknown
Adenocarcinoma	Colorectal Adenocarcinoma	TCGA	6285625085_R04C01	450k	unknown	unknown
Adenocarcinoma	Colorectal Adenocarcinoma	TCGA	6285625085_R04C02	450k	unknown	unknown
Adenocarcinoma	Colorectal Adenocarcinoma	TCGA	6929718042_R06C01	450k	unknown	unknown
Adenocarcinoma	Colorectal Adenocarcinoma	TCGA	6929718053_R04C02	450k	unknown	unknown
Adenocarcinoma	Colorectal Adenocarcinoma	TCGA	5775041065_R06C02	450k	unknown	unknown
Adenocarcinoma	Colorectal Adenocarcinoma	TCGA	5775041084_R05C01	450k	unknown	unknown
Adenocarcinoma	Colorectal Adenocarcinoma	TCGA	5775041088_R06C02	450k	unknown	unknown
Adenocarcinoma	Colorectal Adenocarcinoma	TCGA	6042308158_R03C01	450k	unknown	unknown
Adenocarcinoma	Colorectal Adenocarcinoma	TCGA	6042308158_R05C01	450k	unknown	unknown
Adenocarcinoma	Colorectal Adenocarcinoma	TCGA	6042308158_R06C01	450k	unknown	unknown
Adenocarcinoma	Colorectal Adenocarcinoma	TCGA	6042308158_R06C02	450k	unknown	unknown
Adenocarcinoma	Colorectal Adenocarcinoma	TCGA	6042308159_R03C01	450k	unknown	unknown
Adenocarcinoma	Colorectal Adenocarcinoma	TCGA	6042308159_R04C01	450k	unknown	unknown
Adenocarcinoma	Colorectal Adenocarcinoma	TCGA	6042316001_R01C02	450k	unknown	unknown
Adenocarcinoma	Colorectal Adenocarcinoma	TCGA	6042316008_R01C01	450k	unknown	unknown
Adenocarcinoma	Colorectal Adenocarcinoma	TCGA	6042316010_R05C02	450k	unknown	unknown
Adenocarcinoma	Colorectal Adenocarcinoma	TCGA	6042316010_R06C02	450k	unknown	unknown
Adenocarcinoma	Colorectal Adenocarcinoma	TCGA	6042316011_R01C01	450k	unknown	unknown
Adenocarcinoma	Colorectal Adenocarcinoma	TCGA	6057825020_R05C01	450k	unknown	unknown
Adenocarcinoma	Colorectal Adenocarcinoma	TCGA	6057825020_R05C02	450k	unknown	unknown
Adenocarcinoma	Colorectal Adenocarcinoma	TCGA	6057825028_R02C01	450k	unknown	unknown
Adenocarcinoma	Colorectal Adenocarcinoma	TCGA	6057825028_R03C01	450k	unknown	unknown
Adenocarcinoma	Colorectal Adenocarcinoma	TCGA	6057825035_R04C02	450k	unknown	unknown
Adenocarcinoma	Colorectal Adenocarcinoma	TCGA	6057825035_R05C02	450k	unknown	unknown
Adenocarcinoma	Colorectal Adenocarcinoma	TCGA	6264509018_R03C02	450k	unknown	unknown
Adenocarcinoma	Colorectal Adenocarcinoma	TCGA	6264509018_R06C02	450k	unknown	unknown
Adenocarcinoma	Colorectal Adenocarcinoma	TCGA	6285625011_R01C01	450k	unknown	unknown
Adenocarcinoma	Colorectal Adenocarcinoma	TCGA	6285625011_R01C02	450k	unknown	unknown
Adenocarcinoma	Colorectal Adenocarcinoma	TCGA	6285625011_R02C01	450k	unknown	unknown
Adenocarcinoma	Colorectal Adenocarcinoma	TCGA	6285625011_R03C01	450k	unknown	unknown
Adenocarcinoma	Colorectal Adenocarcinoma	TCGA	6285625037_R03C01	450k	unknown	unknown
Adenocarcinoma	Colorectal Adenocarcinoma	TCGA	6285625037_R03C02	450k	unknown	unknown
Adenocarcinoma	Colorectal Adenocarcinoma	TCGA	6285625037_R06C02	450k	unknown	unknown
Adenocarcinoma	Colorectal Adenocarcinoma	TCGA	6929671148_R06C01	450k	unknown	unknown
Adenocarcinoma	Colorectal Adenocarcinoma	TCGA	6929718053_R02C01	450k	unknown	unknown
Adenocarcinoma	Colorectal Adenocarcinoma	TCGA	6929718053_R06C01	450k	unknown	unknown
Adenocarcinoma	Colorectal Adenocarcinoma	TCGA	6929718054_R02C02	450k	unknown	unknown
Adenocarcinoma	Colorectal Adenocarcinoma	TCGA	6929718054_R03C01	450k	unknown	unknown
Adenocarcinoma	Colorectal Adenocarcinoma	TCGA	6929718065_R04C02	450k	unknown	unknown
Adenocarcinoma	Colorectal Adenocarcinoma	TCGA	6929718065_R06C02	450k	unknown	unknown
Adenocarcinoma	Colorectal Adenocarcinoma	TCGA	6929718079_R03C01	450k	unknown	unknown
Adenocarcinoma	Colorectal Adenocarcinoma	TCGA	6929718079_R04C02	450k	unknown	unknown
Adenocarcinoma	Colorectal Adenocarcinoma	TCGA	6929718079_R05C01	450k	unknown	unknown
Adenocarcinoma	Colorectal Adenocarcinoma	TCGA	6929718079_R06C01	450k	unknown	unknown
Adenocarcinoma	Colorectal Adenocarcinoma	TCGA	9296931073_R02C01	450k	unknown	unknown
Adenocarcinoma	Colorectal Adenocarcinoma	TCGA	9296931073_R05C01	450k	unknown	unknown
Adenocarcinoma	Colorectal Adenocarcinoma	TCGA	9296931074_R01C01	450k	unknown	unknown
Adenocarcinoma	Colorectal Adenocarcinoma	TCGA	9305216012_R03C02	450k	unknown	unknown
Adenocarcinoma	Colorectal Adenocarcinoma	TCGA	9305216012_R05C02	450k	unknown	unknown
Adenocarcinoma	Colorectal Adenocarcinoma	TCGA	9305216015_R03C02	450k	unknown	unknown
Adenocarcinoma	Colorectal Adenocarcinoma	TCGA	9702496157_R03C01	450k	unknown	unknown
Adenocarcinoma	Colorectal Adenocarcinoma	TCGA	9702496157_R06C02	450k	unknown	unknown
Adenocarcinoma	Colorectal Adenocarcinoma	TCGA	6057825028_R06C01	450k	unknown	unknown
Adenocarcinoma	Colorectal Adenocarcinoma	TCGA	9305216012_R01C02	450k	unknown	unknown
Adenocarcinoma	Colorectal Adenocarcinoma	TCGA	3999492120_R04C01	450k	unknown	unknown
Adenocarcinoma	Colorectal Adenocarcinoma	TCGA	5775041007_R01C01	450k	unknown	unknown
Adenocarcinoma	Colorectal Adenocarcinoma	TCGA	6042316008_R01C02	450k	unknown	unknown
Adenocarcinoma	Colorectal Adenocarcinoma	TCGA	6042316008_R04C01	450k	unknown	unknown
Adenocarcinoma	Colorectal Adenocarcinoma	TCGA	6285625057_R04C02	450k	unknown	unknown
Adenocarcinoma	Colorectal Adenocarcinoma	TCGA	6042316010_R04C02	450k	unknown	unknown
Adenocarcinoma	Colorectal Adenocarcinoma	TCGA	6264509127_R03C01	450k	unknown	unknown
Adenocarcinoma	Colorectal Adenocarcinoma	TCGA	6929718053_R05C02	450k	unknown	unknown
Adenocarcinoma	Colorectal Adenocarcinoma	TCGA	6285625068_R03C01	450k	unknown	unknown
Adenocarcinoma	Colorectal Adenocarcinoma	TCGA	9296931073_R06C01	450k	unknown	unknown
Adenocarcinoma	Colorectal Adenocarcinoma	TCGA	6929718054_R05C02	450k	unknown	unknown
Adenocarcinoma	Colorectal Adenocarcinoma	TCGA	6285625057_R02C01	450k	unknown	unknown
Adenocarcinoma	Colorectal Adenocarcinoma	TCGA	3999492120_R02C01	450k	unknown	unknown
Adenocarcinoma	Colorectal Adenocarcinoma	TCGA	6264509018_R05C01	450k	unknown	unknown
Adenocarcinoma	Colorectal Adenocarcinoma	TCGA	6929718054_R03C02	450k	unknown	unknown
Adenocarcinoma	Colorectal Adenocarcinoma	TCGA	6285625057_R04C01	450k	unknown	unknown
Adenocarcinoma	Colorectal Adenocarcinoma	TCGA	6042316008_R02C02	450k	unknown	unknown
Adenocarcinoma	Colorectal Adenocarcinoma	TCGA	5775041084_R04C01	450k	unknown	unknown
Adenocarcinoma	Colorectal Adenocarcinoma	TCGA	6929718053_R01C01	450k	unknown	unknown
Adenocarcinoma	Colorectal Adenocarcinoma	TCGA	6042308159_R06C02	450k	unknown	unknown
Adenocarcinoma	Colorectal Adenocarcinoma	TCGA	6264509087_R04C02	450k	unknown	unknown
Adenocarcinoma	Colorectal Adenocarcinoma	TCGA	6042316001_R03C02	450k	unknown	unknown
Adenocarcinoma	Colorectal Adenocarcinoma	TCGA	6042308159_R05C02	450k	unknown	unknown
Adenocarcinoma	Colorectal Adenocarcinoma	TCGA	3999492120_R02C02	450k	unknown	unknown
Adenocarcinoma	Colorectal Adenocarcinoma	TCGA	6285625011_R05C02	450k	unknown	unknown
Adenocarcinoma	Colorectal Adenocarcinoma	TCGA	6057825020_R04C02	450k	unknown	unknown
Adenocarcinoma	Colorectal Adenocarcinoma	TCGA	6929718053_R05C01	450k	unknown	unknown
Adenocarcinoma	Colorectal Adenocarcinoma	TCGA	5775041007_R03C01	450k	unknown	unknown
Adenocarcinoma	Colorectal Adenocarcinoma	TCGA	6057825020_R03C02	450k	unknown	unknown
Adenocarcinoma	Colorectal Adenocarcinoma	TCGA	6042308165_R05C02	450k	unknown	unknown
Adenocarcinoma	Colorectal Adenocarcinoma	TCGA	6042308159_R06C01	450k	unknown	unknown
Adenocarcinoma	Colorectal Adenocarcinoma	TCGA	6285625085_R06C01	450k	unknown	unknown
Adenocarcinoma	Colorectal Adenocarcinoma	TCGA	6042316011_R04C01	450k	unknown	unknown
Adenocarcinoma	Colorectal Adenocarcinoma	TCGA	6042316015_R04C02	450k	unknown	unknown
Adenocarcinoma	Colorectal Adenocarcinoma	TCGA	6042308165_R01C01	450k	unknown	unknown
Adenocarcinoma	Colorectal Adenocarcinoma	TCGA	6929718053_R03C01	450k	unknown	unknown
Adenocarcinoma	Colorectal Adenocarcinoma	TCGA	6042316015_R02C01	450k	unknown	unknown
Adenocarcinoma	Colorectal Adenocarcinoma	TCGA	6042308165_R06C01	450k	unknown	unknown
Adenocarcinoma	Colorectal Adenocarcinoma	TCGA	6285625057_R02C02	450k	unknown	unknown
Adenocarcinoma	Colorectal Adenocarcinoma	TCGA	5775041007_R05C01	450k	unknown	unknown
Adenocarcinoma	Colorectal Adenocarcinoma	TCGA	9702496157_R04C02	450k	unknown	unknown
Adenocarcinoma	Colorectal Adenocarcinoma	TCGA	5775041088_R03C01	450k	unknown	unknown
Adenocarcinoma	Colorectal Adenocarcinoma	TCGA	5775041084_R06C01	450k	unknown	unknown
Adenocarcinoma	Colorectal Adenocarcinoma	TCGA	9305216015_R05C01	450k	unknown	unknown
Adenocarcinoma	Colorectal Adenocarcinoma	TCGA	6285625057_R06C01	450k	unknown	unknown
Adenocarcinoma	Colorectal Adenocarcinoma	TCGA	6929718054_R04C01	450k	unknown	unknown
Adenocarcinoma	Colorectal Adenocarcinoma	TCGA	5775041065_R03C02	450k	unknown	unknown
Adenocarcinoma	Colorectal Adenocarcinoma	TCGA	6042308158_R01C02	450k	unknown	unknown
Adenocarcinoma	Colorectal Adenocarcinoma	TCGA	6042316011_R05C01	450k	unknown	unknown
Adenocarcinoma	Colorectal Adenocarcinoma	TCGA	6929718054_R05C01	450k	unknown	unknown
Adenocarcinoma	Colorectal Adenocarcinoma	TCGA	6057825020_R03C01	450k	unknown	unknown
Adenocarcinoma	Colorectal Adenocarcinoma	TCGA	6042316008_R06C01	450k	unknown	unknown
Adenocarcinoma	Colorectal Adenocarcinoma	TCGA	6042316015_R01C01	450k	unknown	unknown
Adenocarcinoma	Colorectal Adenocarcinoma	TCGA	6042308158_R04C02	450k	unknown	unknown
Adenocarcinoma	Colorectal Adenocarcinoma	TCGA	9296931073_R05C02	450k	unknown	unknown
Adenocarcinoma	Colorectal Adenocarcinoma	TCGA	6042308158_R04C01	450k	unknown	unknown
Adenocarcinoma	Colorectal Adenocarcinoma	TCGA	6057825020_R06C01	450k	unknown	unknown
Adenocarcinoma	Colorectal Adenocarcinoma	TCGA	6264509018_R04C02	450k	unknown	unknown
Adenocarcinoma	Colorectal Adenocarcinoma	TCGA	6929718058_R02C02	450k	unknown	unknown
Adenocarcinoma	Colorectal Adenocarcinoma	TCGA	6929718042_R01C02	450k	unknown	unknown
Adenocarcinoma	Colorectal Adenocarcinoma	TCGA	6929718114_R03C01	450k	unknown	unknown
Adenocarcinoma	Colorectal Adenocarcinoma	TCGA	6929718113_R04C02	450k	unknown	unknown
Adenocarcinoma	Colorectal Adenocarcinoma	TCGA	6929718081_R03C02	450k	unknown	unknown
Adenocarcinoma	Colorectal Adenocarcinoma	TCGA	5775041086_R04C01	450k	unknown	unknown
Adenocarcinoma	Colorectal Adenocarcinoma	TCGA	6055424097_R03C01	450k	unknown	unknown
Adenocarcinoma	Colorectal Adenocarcinoma	TCGA	6055424040_R05C01	450k	unknown	unknown
Adenocarcinoma	Colorectal Adenocarcinoma	TCGA	6929718081_R03C01	450k	unknown	unknown
Adenocarcinoma	Colorectal Adenocarcinoma	TCGA	5775041086_R05C02	450k	unknown	unknown
Adenocarcinoma	Colorectal Adenocarcinoma	TCGA	6929718081_R01C01	450k	unknown	unknown
Adenocarcinoma	Colorectal Adenocarcinoma	TCGA	6055424097_R06C02	450k	unknown	unknown
Adenocarcinoma	Colorectal Adenocarcinoma	TCGA	6929718114_R03C02	450k	unknown	unknown
Adenocarcinoma	Colorectal Adenocarcinoma	TCGA	6929718114_R06C01	450k	unknown	unknown
Adenocarcinoma	Colorectal Adenocarcinoma	TCGA	6055424097_R01C02	450k	unknown	unknown
Adenocarcinoma	Colorectal Adenocarcinoma	TCGA	6929718081_R06C01	450k	unknown	unknown
Adenocarcinoma	Colorectal Adenocarcinoma	TCGA	6264509055_R02C02	450k	unknown	unknown
Adenocarcinoma	Colorectal Adenocarcinoma	TCGA	6929718058_R05C01	450k	unknown	unknown
Adenocarcinoma	Colorectal Adenocarcinoma	TCGA	6929718058_R06C02	450k	unknown	unknown
Adenocarcinoma	Colorectal Adenocarcinoma	TCGA	6929718042_R03C02	450k	unknown	unknown
Adenocarcinoma	Colorectal Adenocarcinoma	TCGA	6929718061_R03C02	450k	unknown	unknown
Adenocarcinoma	Colorectal Adenocarcinoma	TCGA	6264509055_R04C01	450k	unknown	unknown
Adenocarcinoma	Colorectal Adenocarcinoma	TCGA	6264509055_R05C01	450k	unknown	unknown
Adenocarcinoma	Colorectal Adenocarcinoma	TCGA	6055424075_R01C01	450k	unknown	unknown
Adenocarcinoma	Colorectal Adenocarcinoma	TCGA	9828653044_R05C02	450k	unknown	unknown
Adenocarcinoma	Colorectal Adenocarcinoma	TCGA	6055424075_R03C02	450k	unknown	unknown
Adenocarcinoma	Colorectal Adenocarcinoma	TCGA	6929718061_R04C02	450k	unknown	unknown
Adenocarcinoma	Colorectal Adenocarcinoma	TCGA	6929718058_R05C02	450k	unknown	unknown
Adenocarcinoma	Colorectal Adenocarcinoma	TCGA	6055424097_R03C02	450k	unknown	unknown
Adenocarcinoma	Colorectal Adenocarcinoma	TCGA	6055424097_R04C02	450k	unknown	unknown
Adenocarcinoma	Colorectal Adenocarcinoma	TCGA	6929718081_R02C02	450k	unknown	unknown
Adenocarcinoma	Colorectal Adenocarcinoma	TCGA	6929718058_R01C01	450k	unknown	unknown
Adenocarcinoma	Colorectal Adenocarcinoma	TCGA	9828653044_R04C02	450k	unknown	unknown
Adenocarcinoma	Colorectal Adenocarcinoma	TCGA	6055424040_R06C01	450k	unknown	unknown
Adenocarcinoma	Colorectal Adenocarcinoma	TCGA	6055424075_R03C01	450k	unknown	unknown
Adenocarcinoma	Colorectal Adenocarcinoma	TCGA	6929718114_R01C02	450k	unknown	unknown
Adenocarcinoma	Colorectal Adenocarcinoma	TCGA	6929718058_R01C02	450k	unknown	unknown
Adenocarcinoma	Colorectal Adenocarcinoma	TCGA	6929718081_R04C02	450k	unknown	unknown
Normal	Control (Blood)	Koelsche et al., Nature Communications 2021	203049640041_R03C01	EPIC	unknown	unknown
Normal	Control (Blood)	Koelsche et al., Nature Communications 2021	203049640040_R07C01	EPIC	unknown	unknown
Normal	Control (Blood)	Koelsche et al., Nature Communications 2021	203049640040_R08C01	EPIC	unknown	unknown
Normal	Control (Blood)	Koelsche et al., Nature Communications 2021	203049640041_R01C01	EPIC	unknown	unknown
Normal	Control (Blood)	Koelsche et al., Nature Communications 2021	203049640041_R02C01	EPIC	unknown	unknown
Normal	Control (Blood)	Koelsche et al., Nature Communications 2021	203049640041_R04C01	EPIC	unknown	unknown
Normal	Control (Blood)	Koelsche et al., Nature Communications 2021	203049640041_R05C01	EPIC	unknown	unknown
Normal	Control (Blood)	Koelsche et al., Nature Communications 2021	203049640041_R06C01	EPIC	unknown	unknown
Normal	Control (Blood)	Koelsche et al., Nature Communications 2021	203049640041_R07C01	EPIC	unknown	unknown
Normal	Control (Blood)	Koelsche et al., Nature Communications 2021	203049640041_R08C01	EPIC	unknown	unknown
Normal	Control (Muscle Tissue)	Koelsche et al., Nature Communications 2021	201904410008_R06C01	EPIC	unknown	unknown
Normal	Control (Muscle Tissue)	Koelsche et al., Nature Communications 2021	201904410008_R05C01	EPIC	unknown	unknown
Normal	Control (Muscle Tissue)	Koelsche et al., Nature Communications 2021	201904410008_R04C01	EPIC	unknown	unknown
Normal	Control (Muscle Tissue)	Koelsche et al., Nature Communications 2021	201904410008_R03C01	EPIC	unknown	unknown
Normal	Control (Muscle Tissue)	Koelsche et al., Nature Communications 2021	201904410008_R02C01	EPIC	unknown	unknown
Normal	Control (Muscle Tissue)	Koelsche et al., Nature Communications 2021	201904410008_R01C01	EPIC	unknown	unknown
Normal	Control (Muscle Tissue)	Koelsche et al., Nature Communications 2021	201904410007_R08C01	EPIC	unknown	unknown
Normal	Control (Muscle Tissue)	Koelsche et al., Nature Communications 2021	201904410007_R07C01	EPIC	unknown	unknown
Normal	Control (Reactive Tissue)	Koelsche et al., Nature Communications 2021	201247480004_R05C01	EPIC	unknown	unknown
Normal	Control (Reactive Tissue)	Koelsche et al., Nature Communications 2021	201247480004_R04C01	EPIC	unknown	unknown
Normal	Control (Reactive Tissue)	Koelsche et al., Nature Communications 2021	201247480004_R03C01	EPIC	unknown	unknown
Normal	Control (Reactive Tissue)	Koelsche et al., Nature Communications 2021	201194010006_R01C01	EPIC	unknown	unknown
Normal	Control (Reactive Tissue)	Koelsche et al., Nature Communications 2021	200394870074_R04C02	450k	unknown	unknown
Normal	Control (Reactive Tissue)	Koelsche et al., Nature Communications 2021	200394870074_R03C02	450k	unknown	unknown
Normal	Control (Reactive Tissue)	Koelsche et al., Nature Communications 2021	200394870074_R02C02	450k	unknown	unknown
Normal	Control (Reactive Tissue)	Koelsche et al., Nature Communications 2021	200394870074_R01C02	450k	unknown	unknown
Normal	Control (Reactive Tissue)	Koelsche et al., Nature Communications 2021	200394870074_R05C01	450k	unknown	unknown
Normal	Control (Reactive Tissue)	Koelsche et al., Nature Communications 2021	200394870074_R04C01	450k	unknown	unknown
Neuroectodermal	Cutaneous Melanoma	TCGA	9305216006_R01C02	450k	unknown	unknown
Neuroectodermal	Cutaneous Melanoma	TCGA	9422491152_R05C01	450k	unknown	unknown
Neuroectodermal	Cutaneous Melanoma	TCGA	6929671037_R04C02	450k	unknown	unknown
Neuroectodermal	Cutaneous Melanoma	TCGA	6929671003_R03C02	450k	unknown	unknown
Neuroectodermal	Cutaneous Melanoma	TCGA	8795194139_R06C01	450k	unknown	unknown
Neuroectodermal	Cutaneous Melanoma	TCGA	6285633038_R02C02	450k	unknown	unknown
Neuroectodermal	Cutaneous Melanoma	TCGA	8784241038_R03C02	450k	unknown	unknown
Neuroectodermal	Cutaneous Melanoma	TCGA	6285633038_R04C02	450k	unknown	unknown
Neuroectodermal	Cutaneous Melanoma	TCGA	6929671121_R06C01	450k	unknown	unknown
Neuroectodermal	Cutaneous Melanoma	TCGA	8795194139_R03C02	450k	unknown	unknown
Neuroectodermal	Cutaneous Melanoma	TCGA	7796806005_R03C02	450k	unknown	unknown
Neuroectodermal	Cutaneous Melanoma	TCGA	6929671037_R05C01	450k	MELA	unknown
Neuroectodermal	Cutaneous Melanoma	TCGA	9283265127_R02C01	450k	unknown	unknown
Neuroectodermal	Cutaneous Melanoma	TCGA	6929671125_R04C01	450k	MELA	unknown
Neuroectodermal	Cutaneous Melanoma	TCGA	6285641097_R03C02	450k	unknown	unknown
Neuroectodermal	Cutaneous Melanoma	TCGA	6929671108_R02C01	450k	unknown	unknown
Neuroectodermal	Cutaneous Melanoma	TCGA	6929671110_R03C01	450k	unknown	unknown
Neuroectodermal	Cutaneous Melanoma	TCGA	6929671073_R01C01	450k	unknown	unknown
Neuroectodermal	Cutaneous Melanoma	TCGA	6929671037_R02C01	450k	unknown	unknown
Neuroectodermal	Cutaneous Melanoma	TCGA	6285633011_R03C01	450k	unknown	unknown
Neuroectodermal	Cutaneous Melanoma	TCGA	6285633011_R01C02	450k	unknown	unknown
Neuroectodermal	Cutaneous Melanoma	TCGA	6285633011_R05C01	450k	unknown	unknown
Neuroectodermal	Cutaneous Melanoma	TCGA	6285633011_R05C02	450k	unknown	unknown
Neuroectodermal	Cutaneous Melanoma	TCGA	6285633011_R06C01	450k	unknown	unknown
Neuroectodermal	Cutaneous Melanoma	TCGA	6285633011_R04C02	450k	unknown	unknown
Neuroectodermal	Cutaneous Melanoma	TCGA	6285633011_R03C02	450k	unknown	unknown
Neuroectodermal	Cutaneous Melanoma	TCGA	6285633011_R06C02	450k	unknown	unknown
Neuroectodermal	Cutaneous Melanoma	TCGA	6285633011_R02C02	450k	MELA	unknown
Neuroectodermal	Cutaneous Melanoma	TCGA	6285633011_R04C01	450k	unknown	unknown
Neuroectodermal	Cutaneous Melanoma	TCGA	6285633012_R04C01	450k	unknown	unknown
Neuroectodermal	Cutaneous Melanoma	TCGA	6285633012_R03C02	450k	unknown	unknown
Neuroectodermal	Cutaneous Melanoma	TCGA	6285633012_R03C01	450k	unknown	unknown
Neuroectodermal	Cutaneous Melanoma	TCGA	6285633012_R04C02	450k	unknown	unknown
Neuroectodermal	Cutaneous Melanoma	TCGA	6285633012_R01C01	450k	unknown	unknown
Neuroectodermal	Cutaneous Melanoma	TCGA	6285633012_R02C02	450k	unknown	unknown
Neuroectodermal	Cutaneous Melanoma	TCGA	6285633012_R05C02	450k	unknown	unknown
Neuroectodermal	Cutaneous Melanoma	TCGA	6285633012_R01C02	450k	unknown	unknown
Neuroectodermal	Cutaneous Melanoma	TCGA	6285633012_R02C01	450k	unknown	unknown
Neuroectodermal	Cutaneous Melanoma	TCGA	6285633012_R06C01	450k	unknown	unknown
Neuroectodermal	Cutaneous Melanoma	TCGA	6285633012_R05C01	450k	unknown	unknown
Neuroectodermal	Cutaneous Melanoma	TCGA	6285633023_R05C02	450k	unknown	unknown
Neuroectodermal	Cutaneous Melanoma	TCGA	6285633023_R04C02	450k	unknown	unknown
Neuroectodermal	Cutaneous Melanoma	TCGA	6285633023_R03C02	450k	unknown	unknown
Neuroectodermal	Cutaneous Melanoma	TCGA	6285633023_R02C02	450k	unknown	unknown
Neuroectodermal	Cutaneous Melanoma	TCGA	6285633023_R06C02	450k	unknown	unknown
Neuroectodermal	Cutaneous Melanoma	TCGA	6285633037_R02C02	450k	unknown	unknown
Neuroectodermal	Cutaneous Melanoma	TCGA	6285633037_R06C01	450k	unknown	unknown
Neuroectodermal	Cutaneous Melanoma	TCGA	6285633037_R03C01	450k	unknown	unknown
Neuroectodermal	Cutaneous Melanoma	TCGA	6285633037_R04C02	450k	unknown	unknown
Neuroectodermal	Cutaneous Melanoma	TCGA	6285633037_R01C02	450k	unknown	unknown
Neuroectodermal	Cutaneous Melanoma	TCGA	6285633037_R02C01	450k	unknown	unknown
Neuroectodermal	Cutaneous Melanoma	TCGA	6285633037_R05C01	450k	unknown	unknown
Neuroectodermal	Cutaneous Melanoma	TCGA	6285633037_R05C02	450k	unknown	unknown
Neuroectodermal	Cutaneous Melanoma	TCGA	6285633037_R01C01	450k	unknown	unknown
Neuroectodermal	Cutaneous Melanoma	TCGA	6285633037_R03C02	450k	unknown	unknown
Neuroectodermal	Cutaneous Melanoma	TCGA	6285633037_R04C01	450k	MELA	unknown
Neuroectodermal	Cutaneous Melanoma	TCGA	6285633037_R06C02	450k	unknown	unknown
Neuroectodermal	Cutaneous Melanoma	TCGA	6285633038_R06C02	450k	unknown	unknown
Neuroectodermal	Cutaneous Melanoma	TCGA	6285633038_R03C02	450k	unknown	unknown
Neuroectodermal	Cutaneous Melanoma	TCGA	6285633038_R01C02	450k	unknown	unknown
Neuroectodermal	Cutaneous Melanoma	TCGA	6285633038_R04C01	450k	unknown	unknown
Neuroectodermal	Cutaneous Melanoma	TCGA	6285633038_R02C01	450k	unknown	unknown
Neuroectodermal	Cutaneous Melanoma	TCGA	6285633038_R05C01	450k	unknown	unknown
Neuroectodermal	Cutaneous Melanoma	TCGA	6285633038_R05C02	450k	unknown	unknown
Neuroectodermal	Cutaneous Melanoma	TCGA	6285633038_R01C01	450k	unknown	unknown
Neuroectodermal	Cutaneous Melanoma	TCGA	6285633038_R03C01	450k	unknown	unknown
Neuroectodermal	Cutaneous Melanoma	TCGA	6285641097_R04C01	450k	unknown	unknown
Neuroectodermal	Cutaneous Melanoma	TCGA	6285641097_R02C02	450k	unknown	unknown
Neuroectodermal	Cutaneous Melanoma	TCGA	6929671003_R02C02	450k	unknown	unknown
Neuroectodermal	Cutaneous Melanoma	TCGA	6929671003_R05C02	450k	unknown	unknown
Neuroectodermal	Cutaneous Melanoma	TCGA	6929671003_R03C01	450k	unknown	unknown
Neuroectodermal	Cutaneous Melanoma	TCGA	6929671003_R04C02	450k	unknown	unknown
Neuroectodermal	Cutaneous Melanoma	TCGA	6929671003_R02C01	450k	unknown	unknown
Neuroectodermal	Cutaneous Melanoma	TCGA	6929671003_R01C01	450k	unknown	unknown
Neuroectodermal	Cutaneous Melanoma	TCGA	6929671003_R04C01	450k	unknown	unknown
Neuroectodermal	Cutaneous Melanoma	TCGA	6929671003_R05C01	450k	unknown	unknown
Neuroectodermal	Cutaneous Melanoma	TCGA	6929671019_R01C02	450k	unknown	unknown
Neuroectodermal	Cutaneous Melanoma	TCGA	6929671019_R04C01	450k	unknown	unknown
Neuroectodermal	Cutaneous Melanoma	TCGA	6929671019_R06C01	450k	unknown	unknown
Neuroectodermal	Cutaneous Melanoma	TCGA	6929671019_R05C01	450k	unknown	unknown
Neuroectodermal	Cutaneous Melanoma	TCGA	6929671037_R02C02	450k	unknown	unknown
Neuroectodermal	Cutaneous Melanoma	TCGA	6929671037_R06C02	450k	unknown	unknown
Neuroectodermal	Cutaneous Melanoma	TCGA	6929671037_R01C02	450k	unknown	unknown
Neuroectodermal	Cutaneous Melanoma	TCGA	6929671037_R03C01	450k	unknown	unknown
Neuroectodermal	Cutaneous Melanoma	TCGA	6929671037_R06C01	450k	unknown	unknown
Neuroectodermal	Cutaneous Melanoma	TCGA	6929671037_R05C02	450k	unknown	unknown
Neuroectodermal	Cutaneous Melanoma	TCGA	6929671037_R03C02	450k	unknown	unknown
Neuroectodermal	Cutaneous Melanoma	TCGA	6929671037_R04C01	450k	unknown	unknown
Neuroectodermal	Cutaneous Melanoma	TCGA	6929671067_R01C01	450k	unknown	unknown
Neuroectodermal	Cutaneous Melanoma	TCGA	6929671067_R02C02	450k	unknown	unknown
Neuroectodermal	Cutaneous Melanoma	TCGA	6929671067_R01C02	450k	unknown	unknown
Neuroectodermal	Cutaneous Melanoma	TCGA	6929671067_R04C02	450k	unknown	unknown
Neuroectodermal	Cutaneous Melanoma	TCGA	6929671067_R03C02	450k	unknown	unknown
Neuroectodermal	Cutaneous Melanoma	TCGA	6929671067_R06C02	450k	unknown	unknown
Neuroectodermal	Cutaneous Melanoma	TCGA	6929671067_R05C01	450k	unknown	unknown
Neuroectodermal	Cutaneous Melanoma	TCGA	6929671067_R02C01	450k	unknown	unknown
Neuroectodermal	Cutaneous Melanoma	TCGA	6929671067_R03C01	450k	unknown	unknown
Neuroectodermal	Cutaneous Melanoma	TCGA	6929671067_R06C01	450k	unknown	unknown
Neuroectodermal	Cutaneous Melanoma	TCGA	6929671067_R05C02	450k	unknown	unknown
Neuroectodermal	Cutaneous Melanoma	TCGA	6929671073_R05C01	450k	unknown	unknown
Neuroectodermal	Cutaneous Melanoma	TCGA	6929671073_R02C02	450k	unknown	unknown
Neuroectodermal	Cutaneous Melanoma	TCGA	6929671073_R06C01	450k	unknown	unknown
Neuroectodermal	Cutaneous Melanoma	TCGA	6929671073_R04C02	450k	unknown	unknown
Neuroectodermal	Cutaneous Melanoma	TCGA	6929671073_R02C01	450k	unknown	unknown
Neuroectodermal	Cutaneous Melanoma	TCGA	6929671073_R03C01	450k	unknown	unknown
Neuroectodermal	Cutaneous Melanoma	TCGA	6929671073_R03C02	450k	unknown	unknown
Neuroectodermal	Cutaneous Melanoma	TCGA	6929671073_R05C02	450k	unknown	unknown
Neuroectodermal	Cutaneous Melanoma	TCGA	6929671073_R04C01	450k	unknown	unknown
Neuroectodermal	Cutaneous Melanoma	TCGA	6929671073_R01C02	450k	unknown	unknown
Neuroectodermal	Cutaneous Melanoma	TCGA	6929671093_R01C02	450k	unknown	unknown
Neuroectodermal	Cutaneous Melanoma	TCGA	6929671093_R01C01	450k	unknown	unknown
[truncated: 6,064 more rows]
